# Supplementary material for: Phosphoproteomics of cAMP signaling of Bordetella adenylate cyclase toxin in mouse dendritic cells
Source: Sci Rep. 2017 Nov 24;7:16298. doi: 10.1038/s41598-017-14501-x (PMC5701129; doi:10.1038/s41598-017-14501-x)
Supplement: Supplementary file 2 — Supplementary dataset [file 41598_2017_14501_MOESM2_ESM.xlsx]

## Sheet: List1
Supplementary tables
Legend for ST 01	Explanation of column headers of Supplementary Table 1
Supplementary Table 1	Phosphosites quantified in all three replicates in at least one sample
Supplementary Table 2	GO terms linked to kinases and/or phosphorylation, which were found annotated to proteins in our dataset
Supplementary Table 3	Summary of significantly regulated kinases

## Sheet: Legend for ST 01
Legend
Ratio Control/Treated normalized	Normalized ratios of heavy (control) vs. light (treated) signal for particular phosphosite. For label-swap experiments (signed with "LS") are these values inverted. Rep1-3 indicates replicate number
Intensity	Sum of all intensities (all signals from both light and heavy peptides) in particular replicate. Provides information about the strength of the signal.
Intensity log	Logaritmized (log10) Intensity value
Localization prob	Probability of correctly localized de/phosphorylation in particular peptide. Values > 0.75 are considered as correctly localized.
Ratio H/L nmods	Value indicating how many de/phosphorylations contained peptide, which was used for quantification of particular phosphosite.
Number of Phospho (STY)	Number of de/phosphorylations observed for peptide containing particular phosphosite.
WT-10m-significant	"+" sign indicates significantly regulated phosphosites according to MeanRank test (FDR = 0.05). Only phosphosites which were quantified in all three replicates were used.
WT-10m-q	Q value of particular phosphosite in the sample according to MeanRank test. Used to determine cut-off FDR 0.05, only phosphosites with q < 0.05 were considered significantly regulated.
Proteins	All possible proteins containing particular phosphosite.
Leading proteins	Proteins with the best coverage by identified peptides.
Protein	One chosen protein from the "Leading proteins" group.
Protein names	Name/s of the proteins bearing particular phosphosite.
Gene names	Gene name/s of the proteins bearing particular phosphosite.
Fasta headers	Fasta header/s of the protein/s containing particular phosphosite.
Amino acid	De/phosphorylated amino acid.
Positions within proteins	Phosphosite position/s in protein/s.
Positions	Phosphosite position/s in protein/s restricted only to proteins from "Leading proteins" group.
Position	Phosphosite position in protein from "Protein" column.
Sequence window	Sequence containing particular phosphosite, including 15 amino acids up and downstream.
Phospho (STY) Probabilities	Highlighted position of de/phosphorylation in peptide and its localization probability.
id	Unique identifier or every phosphosite.

## Sheet: Suppl. Table S1
Ratio Control/Treated normalized Detox_10m_Rep1	Ratio Control/Treated normalized Detox_10m_Rep2	Ratio Control/Treated normalized Detox_10m_Rep3_LS	Ratio Control/Treated normalized Detox_30m_Rep1	Ratio Control/Treated normalized Detox_30m_Rep2	Ratio Control/Treated normalized Detox_30m_Rep3_LS	Ratio Control/Treated normalized WT_10m_Rep1	Ratio Control/Treated normalized WT_10m_Rep2	Ratio Control/Treated normalized WT_10m_Rep3_LS	Ratio Control/Treated normalized WT_30m_Rep1	Ratio Control/Treated normalized WT_30m_Rep2	Ratio Control/Treated normalized WT_30m_Rep3_LS	Ratio Control/Treated normalized Detox_10m_Rep1_log	Ratio Control/Treated normalized Detox_10m_Rep2_log	Ratio Control/Treated normalized Detox_10m_Rep3_LS_log	Ratio Control/Treated normalized Detox_30m_Rep1_log	Ratio Control/Treated normalized Detox_30m_Rep2_log	Ratio Control/Treated normalized Detox_30m_Rep3_LS_log	Ratio Control/Treated normalized WT_10m_Rep1_log	Ratio Control/Treated normalized WT_10m_Rep2_log	Ratio Control/Treated normalized WT_10m_Rep3_LS_log	Ratio Control/Treated normalized WT_30m_Rep1_log	Ratio Control/Treated normalized WT_30m_Rep2_log	Ratio Control/Treated normalized WT_30m_Rep3_LS_log	Intensity Detox_10m_Rep1	Intensity Detox_10m_Rep2	Intensity Detox_10m_Rep3_LS	Intensity Detox_30m_Rep1	Intensity Detox_30m_Rep2	Intensity Detox_30m_Rep3_LS	Intensity WT_10m_Rep1	Intensity WT_10m_Rep2	Intensity WT_10m_Rep3_LS	Intensity WT_30m_Rep1	Intensity WT_30m_Rep2	Intensity WT_30m_Rep3_LS	Intensity Detox_10m_Rep1_log	Intensity Detox_10m_Rep2_log	Intensity Detox_10m_Rep3_LS_log	Intensity Detox_30m_Rep1_log	Intensity Detox_30m_Rep2_log	Intensity Detox_30m_Rep3_LS_log	Intensity WT_10m_Rep1_log	Intensity WT_10m_Rep2_log	Intensity WT_10m_Rep3_LS_log	Intensity WT_30m_Rep1_log	Intensity WT_30m_Rep2_log	Intensity WT_30m_Rep3_LS_log	Localization prob Detox_10m_Rep1	Localization prob Detox_10m_Rep2
1.1013	0.95368	NaN	0.99517	1.0599	NaN	0.96442	1.1586	NaN	1	0.87876	0.85415	0.139208	-0.0684229	NaN	-0.0069851	0.0839282	NaN	-0.0522665	0.212383	NaN	0	-0.186459	-0.227439	149390000	15097000	0	75048000	19794000	0	122950000	34239000	0	84523000	20235000	7369500	8.17432	7.17889	NaN	7.87534	7.29653	NaN	8.08973	7.53452	NaN	7.92697	7.3061	6.86744	0.999943	0.998344
1.0574	NaN	0.9793	0.92096	1.3131	0.90309	1.04	NaN	NaN	1.11	NaN	NaN	0.0805212	NaN	-0.0301772	-0.11879	0.392977	-0.147058	0.0565835	NaN	NaN	0.15056	NaN	NaN	6469400	0	4663000	3712400	9729300	7398200	7806800	0	0	3530100	0	0	6.81086	NaN	6.66867	6.56965	6.98808	6.86913	6.89247	NaN	NaN	6.54779	NaN	NaN	0.99966	NaN
0.99839	0.88772	0.93231	1.1658	0.82324	1.0026	1.1963	NaN	NaN	0.79129	0.93798	1.0967	-0.00232458	-0.171823	-0.101118	0.22132	-0.280615	0.00374607	0.258579	NaN	NaN	-0.337722	-0.0923709	0.133169	3438800	2898400	5712900	4090500	2723400	5898100	5151100	0	0	3033100	3026100	5425900	6.53641	6.46216	6.75686	6.61178	6.43511	6.77071	6.7119	NaN	NaN	6.48189	6.48088	6.73447	0.999907	0.999903
1.0202	0.89129	0.97595	NaN	NaN	0.9845	1.0301	0.86928	0.93773	NaN	NaN	1.5426	0.028852	-0.166033	-0.0351209	NaN	NaN	-0.0225369	0.0427844	-0.202107	-0.0927555	NaN	NaN	0.625364	35276000	57328000	49215000	0	0	66994000	47724000	57310000	46233000	0	0	46224000	7.54748	7.75837	7.6921	NaN	NaN	7.82604	7.67874	7.75823	7.66495	NaN	NaN	7.66487	0.986213	0.999562
0.84074	0.80952	0.92149	NaN	0.62048	0.93736	0.59127	0.79522	0.48799	0.67619	NaN	0.80412	-0.250268	-0.304861	-0.11796	NaN	-0.688543	-0.0933249	-0.758111	-0.330574	-1.03508	-0.564499	NaN	-0.314517	6045900	26313000	9472100	0	16460000	11159000	32031000	34580000	7935100	4367300	0	16697000	6.78146	7.42017	6.97645	NaN	7.21643	7.04763	7.50557	7.53882	6.89955	6.64021	NaN	7.22264	0.699759	0.803743
NaN	NaN	0.9153	0.99176	NaN	1.0706	1.1522	1.0713	1.0676	0.94841	1.2259	0.90241	NaN	NaN	-0.127683	-0.011937	NaN	0.0984196	0.204391	0.0993626	0.0943712	-0.0764173	0.293841	-0.148145	0	0	40684000	10252000	0	41528000	26668000	15768000	8980400	10631000	18410000	43191000	NaN	NaN	7.60942	7.01081	NaN	7.61834	7.42599	7.19778	6.9533	7.02657	7.26505	7.63539	NaN	NaN
NaN	0.64762	0.87831	0.23212	NaN	0.89811	0.6906	0.88741	0.60141	4.8014	NaN	0.67908	NaN	-0.62678	-0.187198	-2.10706	NaN	-0.155036	-0.534078	-0.172327	-0.733579	2.26345	NaN	-0.558346	0	10954000	4559000	11590000	0	10414000	6075400	4069500	6706900	1348600	0	4122500	NaN	7.03957	6.65887	7.06408	NaN	7.01762	6.78357	6.60954	6.82652	6.12988	NaN	6.61516	NaN	0.875914
1.0679	0.68748	0.88057	1.161	NaN	NaN	1.4724	NaN	0.91676	1.3745	NaN	NaN	0.0947765	-0.54061	-0.18349	0.215368	NaN	NaN	0.55817	NaN	-0.125384	0.458907	NaN	NaN	10471000	1429300	21388000	18589000	0	0	28333000	0	2996900	7056000	0	0	7.01999	6.15512	7.33017	7.26926	NaN	NaN	7.45229	NaN	6.47667	6.84856	NaN	NaN	1	1
0.89262	1.3328	1.872	0.76676	1.2989	1.1594	0.95362	1.2995	1.1067	0.66392	1.4064	1.244	-0.163882	0.41446	0.90458	-0.383153	0.37729	0.213378	-0.0685136	0.377957	0.146264	-0.590919	0.492007	0.314986	45009000	33415000	49715000	49641000	36141000	38769000	93305000	36784000	26722000	57465000	44148000	19108000	7.6533	7.52394	7.69649	7.69584	7.558	7.58848	7.9699	7.56566	7.42687	7.7594	7.64491	7.28122	0.995625	0.999802
1.2736	1.1438	0.39391	1.5946	0.89586	NaN	1.9912	NaN	NaN	1.928	NaN	1.8114	0.348912	0.193835	-1.34406	0.673195	-0.158655	NaN	0.993638	NaN	NaN	0.947105	NaN	0.857105	15874000	29044000	19098000	10559000	13471000	0	11168000	0	0	10199000	0	14489000	7.20069	7.46306	7.28099	7.02362	7.1294	NaN	7.04798	NaN	NaN	7.00856	NaN	7.16104	0.988587	0.971151
1.1101	1.9043	1.065	1.4501	1.8158	1.4742	3.9805	4.1175	3.697	4.036	4.8332	3.3034	0.15069	0.929261	0.0908535	0.536152	0.860605	0.559932	1.99295	2.04177	1.88636	2.01293	2.27298	1.72395	284340000	250770000	211690000	175280000	294390000	273060000	184840000	223520000	150550000	107970000	232320000	97172000	8.45384	8.39928	8.3257	8.24373	8.46892	8.43626	8.2668	8.34932	8.17768	8.0333	8.36609	7.98754	0.99996	0.999624
0.90982	NaN	0.78138	0.97831	1.0378	1.2545	NaN	NaN	NaN	NaN	NaN	NaN	-0.136347	NaN	-0.355904	-0.0316364	0.0535284	0.327112	NaN	NaN	NaN	NaN	NaN	NaN	21928000	0	70324000	2820300	52447000	13469000	0	0	0	0	0	0	7.341	NaN	7.8471	6.4503	7.71972	7.12934	NaN	NaN	NaN	NaN	NaN	NaN	0.947605	NaN
0.84804	0.85087	0.98315	1.2787	0.99153	1.1994	1.0695	0.75618	1.1298	1.8195	1.2255	1.3937	-0.237796	-0.232989	-0.0245165	0.354678	-0.0122717	0.262313	0.0969364	-0.403198	0.176067	0.863542	0.29337	0.47892	2909200	4835800	5278800	4614100	2138400	6204000	3207000	1531900	7330100	2694800	2291000	3696000	6.46377	6.68447	6.72254	6.66409	6.33009	6.79267	6.5061	6.18523	6.86511	6.43053	6.36003	6.56773	1	1
1.0432	1.2854	NaN	1.1299	1.2066	1.1331	1.173	1.2638	NaN	1.5008	1.3184	NaN	0.0610158	0.362217	NaN	0.176195	0.270947	0.180275	0.230203	0.337768	NaN	0.585732	0.398788	NaN	51773000	56694000	0	50145000	66558000	46673000	40728000	34563000	0	39634000	42932000	0	7.7141	7.75354	NaN	7.70023	7.8232	7.66907	7.60989	7.53861	NaN	7.59807	7.63278	NaN	0.999729	0.999416
0.95295	1.2134	1.0848	0.94296	1.1079	0.93993	1.3073	NaN	1.1128	1.0999	NaN	1.0017	-0.0695276	0.279055	0.117429	-0.0847315	0.147828	-0.0893747	0.38659	NaN	0.154194	0.137372	NaN	0.00245056	5153000	104720000	109790000	4561800	10005000	13328000	14486000	0	8566000	5602900	0	10361000	6.71206	8.02003	8.04056	6.65914	7.00022	7.12476	7.16095	NaN	6.93278	6.74841	NaN	7.0154	1	0.580142
1.0356	1.1968	1.049	1.0261	1.1538	1.0254	1.0031	1.1028	1.0168	1.033	1.2223	0.89308	0.0504668	0.259182	0.0690147	0.0371714	0.206393	0.0361869	0.00446549	0.141171	0.024036	0.0468402	0.289598	-0.163139	1488000000	818910000	1377800000	1048700000	1144700000	1498100000	1608200000	386730000	1346100000	1372600000	861880000	1241300000	9.1726	8.91324	9.13919	9.02065	9.05869	9.17554	9.20634	8.58741	9.12908	9.13754	8.93545	9.09388	1	0.999051
1.5673	1.0647	0.83601	NaN	1.0852	0.73431	NaN	NaN	NaN	NaN	1.1305	1.1362	0.648281	0.090447	-0.258408	NaN	0.117961	-0.445539	NaN	NaN	NaN	NaN	0.176961	0.184217	8314400	9620300	10073000	0	9847200	12972000	0	0	0	0	8482100	19175000	6.91983	6.98319	7.00316	NaN	6.99331	7.11301	NaN	NaN	NaN	NaN	6.9285	7.28274	0.88074	0.956604
0.9958	1.1306	1.2151	1.0386	1.4018	1.2379	1.0707	NaN	1.0696	0.95992	1.2319	1.1164	-0.00607205	0.177089	0.281075	0.0546401	0.487281	0.307895	0.0985544	NaN	0.0970714	-0.0590139	0.300885	0.158854	12371000	8543200	12359000	9654200	19457000	9675300	5586600	0	6066200	7885200	6456900	8495500	7.0924	6.93162	7.09198	6.98472	7.28908	6.98566	6.74715	NaN	6.78292	6.89681	6.81002	6.92919	0.997293	0.998109
1.1501	1.1613	0.65099	1.2541	1.2249	0.83084	1.1555	1.2836	NaN	1.1779	2.0178	0.92278	0.201759	0.215741	-0.619293	0.326652	0.292664	-0.267357	0.208517	0.360196	NaN	0.236217	1.01278	-0.115941	37140000	52871000	38453000	18268000	47190000	36065000	27776000	41484000	0	21117000	43568000	22567000	7.56984	7.72322	7.58493	7.26169	7.67385	7.55709	7.44367	7.61788	NaN	7.32463	7.63917	7.35347	0.998742	0.852244
1.0643	1.2396	1.0683	0.9733	1.3885	1.0834	1.0182	1.1278	0.86717	0.97708	1.0638	0.90468	0.0899048	0.309875	0.0953169	-0.0390436	0.473527	0.115566	0.026021	0.173511	-0.205613	-0.0334514	0.0892269	-0.14452	130370000	84099000	106830000	89422000	49939000	61209000	70425000	24680000	84992000	28861000	60110000	76634000	8.11518	7.92479	8.02869	7.95144	7.69844	7.78682	7.84773	7.39235	7.92938	7.46031	7.77895	7.88442	1	1
1.2028	0.92235	1.0607	1.0002	0.89196	1.0083	1.0251	1.0394	1.0367	1.0848	0.92437	1.5018	0.266397	-0.116614	0.0850168	0.000288558	-0.164949	0.0119249	0.0357646	0.0557509	0.0519985	0.117429	-0.113458	0.586693	86971000	77571000	141380000	40212000	111340000	157010000	146790000	74805000	85483000	40517000	86773000	85746000	7.93937	7.8897	8.15039	7.60436	8.04665	8.19593	8.1667	7.87393	7.93188	7.60764	7.93838	7.93321	1	1
0.98199	1.0744	1.0429	NaN	0.89598	0.9974	0.94096	1.0291	1.0785	0.95674	1.2233	0.75479	-0.0262198	0.103531	0.0606008	NaN	-0.158462	-0.00375591	-0.0877947	0.0413831	0.109026	-0.0638012	0.290778	-0.405853	68159000	50148000	106520000	0	84460000	219240000	164040000	82674000	79708000	35484000	89150000	102280000	7.83352	7.70025	8.02743	NaN	7.92665	8.34092	8.21495	7.91737	7.9015	7.55003	7.95012	8.00979	0.930915	0.980021
1.6904	1.372	0.70652	1.7526	1.328	0.68962	2.0453	1.5679	0.77878	1.5604	1.3561	0.62228	0.757365	0.45628	-0.501198	0.809497	0.409255	-0.536126	1.03231	0.648833	-0.360712	0.641916	0.439464	-0.684364	9147300	13236000	18790000	4975500	9902400	21530000	6515900	9135500	12761000	5506600	10424000	11369000	6.96129	7.12176	7.27393	6.69684	6.99574	7.33304	6.81397	6.96073	7.10588	6.74088	7.01803	7.05572	0.991254	0.991076
1.1972	1.1474	0.59349	1.5878	0.68073	0.53766	1.8611	1.2609	0.74267	1.6223	1.9505	0.60335	0.259664	0.198368	-0.752704	0.667029	-0.554845	-0.895234	0.896155	0.334454	-0.429207	0.698041	0.963844	-0.728933	17648000	18922000	17116000	9844600	13209000	27877000	9982100	14827000	12162000	6877200	36321000	18222000	7.2467	7.27697	7.2334	6.9932	7.12087	7.44525	6.99922	7.17105	7.085	6.83741	7.56016	7.2606	0.811695	0.791283
0.93443	0.96497	0.99187	1.0127	0.92373	0.91505	0.90175	0.77243	0.92157	0.85862	0.88065	0.77321	-0.0978415	-0.051444	-0.0117771	0.0182068	-0.114457	-0.128078	-0.149201	-0.372524	-0.117834	-0.219908	-0.183359	-0.371068	1227400000	309600000	1810800000	569700000	643540000	2943500000	1224400000	369820000	1585200000	566050000	208840000	1001500000	9.08899	8.4908	9.25787	8.75565	8.80858	9.46886	9.08792	8.56799	9.20008	8.75285	8.31981	9.00065	0.998994	0.991523
NaN	NaN	NaN	0.78301	0.81936	0.95453	NaN	NaN	1.1231	0.72369	NaN	NaN	NaN	NaN	NaN	-0.352897	-0.287431	-0.0671376	NaN	NaN	0.167486	-0.466556	NaN	NaN	0	0	0	11444000	55804000	29137000	0	0	14548000	6166800	0	0	NaN	NaN	NaN	7.05858	7.74667	7.46444	NaN	NaN	7.1628	6.79006	NaN	NaN	NaN	NaN
NaN	0.92478	NaN	0.96417	NaN	1.3994	1.002	0.88559	1.1012	NaN	1.0776	NaN	NaN	-0.112818	NaN	-0.0526406	NaN	0.484808	0.00288247	-0.175289	0.139076	NaN	0.107822	NaN	0	22313000	0	9055400	0	26010000	21320000	11095000	13408000	0	16527000	0	NaN	7.34856	NaN	6.95691	NaN	7.41514	7.32879	7.04513	7.12736	NaN	7.21819	NaN	NaN	1
NaN	NaN	0.67243	NaN	NaN	0.65435	0.39606	NaN	0.27586	0.39148	0.64909	0.20404	NaN	NaN	-0.572544	NaN	NaN	-0.611866	-1.33621	NaN	-1.85799	-1.35299	-0.62351	-2.29308	0	0	6073200	0	0	9815500	17144000	0	12296000	12906000	5794200	11802000	NaN	NaN	6.78342	NaN	NaN	6.99191	7.23411	NaN	7.08976	7.11079	6.76299	7.07196	NaN	NaN
1.3703	0.91155	1.0551	0.72354	0.82351	1.0993	0.81617	0.8197	2.6862	0.93597	0.88823	0.96204	0.454492	-0.133606	0.0773797	-0.466855	-0.280142	0.136585	-0.293058	-0.286832	1.42557	-0.0954658	-0.170995	-0.0558312	8597500	41068000	32656000	22414000	36651000	27772000	25846000	8428100	42899000	22952000	24571000	17690000	6.93437	7.6135	7.51396	7.35052	7.56409	7.44361	7.41239	6.92573	7.63245	7.36082	7.39042	7.24773	1	1
0.76773	0.71123	1.1452	0.70348	0.8023	0.96601	0.91131	NaN	1.2703	0.72423	0.81065	1.46	-0.381329	-0.491612	0.1956	-0.507419	-0.317786	-0.04989	-0.133986	NaN	0.345169	-0.46548	-0.302849	0.545968	8277500	24387000	27924000	7428000	9495900	30025000	17274000	0	8373600	6661900	25499000	21740000	6.9179	7.38716	7.44598	6.87087	6.97754	7.47748	7.23739	NaN	6.92291	6.8236	7.40652	7.33726	0.827386	0.844491
0.98041	0.7473	0.93675	1.042	0.99757	0.88993	0.82275	1.1669	1.1265	0.82526	0.80881	1.116	-0.0285429	-0.420241	-0.094264	0.0593554	-0.00351005	-0.168236	-0.281474	0.222681	0.171847	-0.277079	-0.306127	0.158337	72404000	53700000	14152000	36460000	78486000	38857000	79012000	13026000	22760000	48428000	62779000	65444000	7.85976	7.72997	7.15082	7.56182	7.89479	7.58947	7.89769	7.11481	7.35717	7.6851	7.79781	7.81587	0.730551	0.865421
1.2137	1.3913	1.3645	1.1455	1.5924	1.6021	1.0749	1.1463	1.0426	1.1468	0.75409	0.94239	0.279412	0.476434	0.448373	0.195977	0.671203	0.679964	0.104203	0.196985	0.0601858	0.197614	-0.407191	-0.0856038	18533000	6172200	59535000	27300000	19781000	43217000	37551000	7137400	45858000	27103000	9784600	23999000	7.26795	6.79044	7.77477	7.43616	7.29625	7.63565	7.57462	6.85354	7.66142	7.43302	6.99054	7.38019	1	1
0.97956	1.001	0.94947	1.0256	1.0542	0.84157	1.0717	1.0213	1.0899	1.0404	0.95715	0.84277	-0.0297942	0.00144204	-0.0748057	0.0364681	0.0761487	-0.248845	0.0999011	0.0304067	0.124196	0.0571383	-0.0631831	-0.246789	212900000	107300000	167830000	114550000	193470000	233360000	216250000	67171000	245990000	152330000	132740000	215210000	8.32818	8.0306	8.22487	8.059	8.28661	8.36803	8.33496	7.82718	8.39092	8.18279	8.123	8.33286	0.971212	0.983634
1.7376	2.3178	1.8635	2.3368	2.8954	2.5586	6.9205	4.6875	6.1151	7.6659	5.7207	8.3284	0.797096	1.21276	0.898015	1.22453	1.53376	1.35536	2.79088	2.22882	2.61238	2.93845	2.51619	3.05804	72973000	82408000	90749000	56790000	174140000	120730000	36215000	34033000	32072000	34649000	47960000	17671000	7.86316	7.91597	7.95784	7.75427	8.2409	8.08182	7.55889	7.5319	7.50613	7.53969	7.68088	7.24726	0.995453	0.980107
1.0649	0.68323	0.96878	0.97528	0.6187	0.83658	0.96203	1.7307	0.74379	1.1064	0.65298	1.2118	0.090718	-0.549557	-0.045759	-0.0361116	-0.692688	-0.257425	-0.0558462	0.791356	-0.427033	0.145873	-0.614889	0.277152	77972000	26488000	91247000	28858000	95556000	85702000	58972000	40534000	65888000	25362000	27895000	101280000	7.89194	7.42305	7.96022	7.46027	7.98026	7.93299	7.77065	7.60782	7.81881	7.40418	7.44553	8.00552	0.940381	0.705569
1.1027	1.0125	NaN	1.3552	1.0719	0.92177	1.3205	1.0503	NaN	2.2112	1.307	NaN	0.14104	0.017922	NaN	0.438506	0.10017	-0.117521	0.401084	0.0708015	NaN	1.14483	0.386259	NaN	7426000	7364000	0	4403800	5706900	14946000	7996900	2567400	0	3801400	4790900	0	6.87075	6.86711	NaN	6.64383	6.7564	7.17452	6.90292	6.40949	NaN	6.57994	6.68042	NaN	1	0.999991
0.83022	1.297	1.7265	1.0289	1.3295	1.8346	1.154	2.4755	NaN	1.6252	2.8245	6.1923	-0.268434	0.375179	0.78785	0.0411028	0.410884	0.875466	0.206643	1.30772	NaN	0.700617	1.49799	2.63048	80332000	107530000	113390000	67074000	158730000	103190000	61931000	54137000	0	69425000	72070000	54965000	7.90489	8.03153	8.05457	7.82655	8.20066	8.01364	7.79191	7.73349	NaN	7.84152	7.85775	7.74009	0.991096	0.940571
1.1716	0.92918	0.83408	1.0766	1.0608	NaN	1.1053	0.97618	0.79589	1.0945	0.97297	1.3383	0.22848	-0.10597	-0.261742	0.106482	0.0851526	NaN	0.144438	-0.0347809	-0.329359	0.130272	-0.0395328	0.420401	80952000	61169000	37660000	36172000	64909000	0	86221000	28148000	29110000	34003000	48831000	33281000	7.90823	7.78653	7.57588	7.55837	7.8123	NaN	7.93561	7.44945	7.46404	7.53152	7.6887	7.5222	1	1
0.91731	1.4095	0.81613	1.1969	1.4413	0.89004	1.4566	1.4012	0.69153	1.7143	1.5368	0.76602	-0.124519	0.495183	-0.293129	0.259303	0.527371	-0.168058	0.542605	0.486663	-0.532136	0.77762	0.619929	-0.384546	7244400	11280000	12727000	18406000	8827100	18701000	15222000	7174600	8826600	10679000	9709300	14408000	6.86	7.05231	7.10473	7.26496	6.94582	7.27186	7.18247	6.8558	6.94579	7.02853	6.98719	7.1586	1	1
1.1326	1.0115	0.95033	1.089	0.87546	1.0547	1.169	NaN	0.85355	1.2127	0.83964	1.7329	0.179638	0.0164963	-0.0734995	0.123004	-0.191887	0.0768327	0.225275	NaN	-0.228452	0.278223	-0.252157	0.793188	47151000	10869000	56455000	29161000	4592800	48676000	54995000	0	43122000	56610000	3315100	47095000	7.67349	7.03619	7.7517	7.4648	6.66208	7.68731	7.74032	NaN	7.6347	7.75289	6.5205	7.67297	1	1
0.95584	0.72888	1.1893	0.93261	0.89749	1.2174	0.99955	0.89983	1.2064	1.2044	0.75877	1.2322	-0.065159	-0.456247	0.250113	-0.100654	-0.156032	0.283803	-0.000649381	-0.152276	0.270708	0.268315	-0.398265	0.301237	46872000	25270000	40545000	36016000	65716000	76182000	35363000	29607000	26688000	17796000	37732000	36134000	7.67091	7.40261	7.60794	7.5565	7.81767	7.88185	7.54855	7.47139	7.42632	7.25032	7.57671	7.55792	0.999874	0.993555
0.89224	0.88202	1.0048	0.87841	0.79032	0.92415	0.7819	0.71999	0.91709	0.74711	0.74061	0.87856	-0.164496	-0.181117	0.00690831	-0.187034	-0.339491	-0.113801	-0.354944	-0.473951	-0.124865	-0.420607	-0.433214	-0.186787	1878500000	398480000	587060000	1100600000	368310000	452150000	1420200000	73491000	333670000	925570000	213670000	594710000	9.27381	8.60041	8.76868	9.04163	8.56621	8.65528	9.15235	7.86623	8.52332	8.96641	8.32974	8.77431	1	1
1.0958	0.78965	1.0744	0.87529	0.71115	1.1385	1.1977	0.80985	1.1923	1.3421	0.81488	1.6214	0.131985	-0.340715	0.103531	-0.192167	-0.491774	0.187134	0.260267	-0.304273	0.253747	0.424492	-0.29534	0.69724	28999000	29686000	35632000	26051000	30993000	11970000	26424000	23646000	17907000	17490000	19987000	33158000	7.46238	7.47255	7.55184	7.41582	7.49126	7.07809	7.422	7.37376	7.25302	7.24279	7.30075	7.52059	1	1
0.93253	0.7004	1.017	0.98177	0.78563	0.91505	0.8735	0.65741	0.84555	0.94785	0.88548	0.95547	-0.100778	-0.513749	0.0243196	-0.026543	-0.348078	-0.128078	-0.19512	-0.605135	-0.242038	-0.0772694	-0.175468	-0.0657175	84286000	66723000	125740000	85459000	84411000	142130000	112810000	49283000	58254000	81895000	56112000	112030000	7.92576	7.82428	8.09947	7.93176	7.9264	8.15269	8.05235	7.6927	7.76533	7.91326	7.74906	8.04933	0.999971	0.999902
1.2964	0.97457	0.81308	1.2838	NaN	0.75493	1.4803	NaN	NaN	1.4497	NaN	1.292	0.374511	-0.0371623	-0.298531	0.36042	NaN	-0.405585	0.56589	NaN	NaN	0.535754	NaN	0.369606	5034900	5060900	5626400	4955400	0	4544200	10787000	0	0	4085300	0	3089500	6.70199	6.70423	6.75023	6.69508	NaN	6.65746	7.0329	NaN	NaN	6.61122	NaN	6.48989	1	1
0.93006	0.79905	1.1796	0.92089	0.71672	1.1912	0.95697	0.77154	1.0462	0.98119	0.80599	1.0833	-0.104604	-0.323642	0.238298	-0.118899	-0.480519	0.252416	-0.0634544	-0.374187	0.0651587	-0.0273955	-0.311166	0.115433	247760000	383130000	86363000	114750000	465940000	153770000	300620000	249520000	203440000	118490000	354340000	239050000	8.39403	8.58335	7.93633	8.05975	8.66833	8.18687	8.47802	8.39711	8.30844	8.07368	8.54942	8.37849	1	1
NaN	0.7129	1.0612	0.83735	0.7482	1.3988	0.92829	0.78358	NaN	1.0819	0.7342	2.285	NaN	-0.488228	0.0856966	-0.256097	-0.418504	0.48419	-0.107353	-0.351847	NaN	0.113567	-0.445755	1.19219	0	11558000	10470000	23533000	16294000	8877100	18658000	7209800	0	9597500	12254000	13396000	NaN	7.06288	7.01995	7.37168	7.21203	6.94827	7.27087	6.85792	NaN	6.98216	7.08828	7.12698	NaN	1
1.3148	0.89846	1.5459	1.0158	NaN	1.0749	1.316	NaN	1.284	1.1946	1.2884	1.4521	0.394843	-0.154474	0.628447	0.0226164	NaN	0.104203	0.396159	NaN	0.360645	0.256528	0.365581	0.538141	20070000	24302000	61444000	13418000	0	94363000	35725000	1151300	62268000	26969000	9092200	86674000	7.30255	7.38564	7.78848	7.12769	NaN	7.9748	7.55297	6.06119	7.79426	7.43086	6.95867	7.93789	1	1
1.0456	0.81597	1.1536	0.47443	0.7097	1.32	1.1921	0.87195	0.97858	1.1291	0.52254	1.7587	0.0643311	-0.293412	0.206143	-1.07573	-0.494719	0.400538	0.253505	-0.197683	-0.0312383	0.175173	-0.936387	0.814509	25645000	45108000	58681000	71548000	40685000	53603000	40806000	13154000	38540000	23490000	43254000	60023000	7.409	7.65425	7.7685	7.8546	7.60943	7.72919	7.61072	7.11906	7.58591	7.37088	7.63603	7.77832	0.727354	0.78904
1.0644	NaN	0.89458	1.0454	1.1317	1.1447	1.3082	1.5414	2.2505	NaN	1.4768	2.0702	0.0900404	NaN	-0.160718	0.0640551	0.178492	0.19497	0.387583	0.624241	1.17025	NaN	0.562474	1.04977	30694000	0	8206100	12576000	43816000	61583000	5978100	12066000	4637000	0	12294000	30454000	7.48705	NaN	6.91414	7.09954	7.64163	7.78946	6.77656	7.08156	6.66624	NaN	7.08969	7.48364	0.907871	NaN
1.1332	1.063	0.97164	1.137	0.83199	0.96476	0.98596	1.0402	0.95242	1.1067	0.91977	1.0001	0.180403	0.0881415	-0.0415062	0.185232	-0.265362	-0.051758	-0.020399	0.0568609	-0.0703302	0.146264	-0.120655	0.000144286	80273000	51807000	159190000	82225000	94774000	279600000	156090000	44539000	102530000	61765000	73166000	139870000	7.90457	7.71439	8.20192	7.915	7.97669	8.44654	8.19338	7.64874	8.01085	7.79074	7.86431	8.14572	0.998802	0.988558
NaN	1.2868	0.80685	0.76601	0.87912	0.80116	0.87916	10.686	0.72333	0.58835	0.79449	0.85278	NaN	0.363788	-0.309628	-0.384565	-0.185868	-0.319838	-0.185802	3.41765	-0.467274	-0.765253	-0.331899	-0.229755	0	14854000	23602000	4615700	22777000	50532000	17845000	6818300	20793000	9108900	11274000	23409000	NaN	7.17184	7.37295	6.66424	7.3575	7.70357	7.25152	6.83368	7.31792	6.95947	7.05208	7.36938	NaN	0.911985
0.92826	1.1746	1.0982	1.4599	1.1645	1.0617	NaN	1.2898	1.4141	NaN	1.9782	1.3812	-0.107399	0.23217	0.135141	0.54587	0.219711	0.0863761	NaN	0.367147	0.499884	NaN	0.984188	0.465922	6720900	22027000	25469000	4283900	40889000	61785000	0	24057000	16601000	0	22506000	18805000	6.82743	7.34296	7.40601	6.63184	7.61161	7.79088	NaN	7.38124	7.22013	NaN	7.3523	7.27427	0.730884	0.952723
1.0993	1.0667	0.88008	1.1482	NaN	NaN	NaN	NaN	NaN	NaN	NaN	1.0299	0.136585	0.0931545	-0.184293	0.199374	NaN	NaN	NaN	NaN	NaN	NaN	NaN	0.0425042	11635000	1508700	4122000	14125000	0	0	0	0	0	0	0	7945500	7.06577	6.1786	6.61511	7.14999	NaN	NaN	NaN	NaN	NaN	NaN	NaN	6.90012	0.612015	0.499994
10.846	7.2212	0.034466	NaN	NaN	NaN	7.7627	NaN	NaN	NaN	7.7128	NaN	3.43909	2.85224	-4.85868	NaN	NaN	NaN	2.95656	NaN	NaN	NaN	2.94726	NaN	14094000	6367900	15717000	0	0	0	11410000	0	0	11855000	6872800	0	7.14903	6.804	7.19637	NaN	NaN	NaN	7.05729	NaN	NaN	7.0739	6.83713	NaN	1	0.999933
0.49436	0.92173	1.2491	NaN	0.81147	1.5984	0.7425	0.89595	1.0515	NaN	0.80384	1.4835	-1.01637	-0.117584	0.320889	NaN	-0.30139	0.676628	-0.429537	-0.15851	0.0724488	NaN	-0.31502	0.569005	21996000	21888000	28814000	0	23061000	34025000	33159000	9928100	49062000	0	15460000	17487000	7.34234	7.34021	7.4596	NaN	7.36288	7.5318	7.5206	6.99687	7.69075	NaN	7.18921	7.24272	0.99572	0.994189
0.90009	1.0399	1.1234	0.86733	1.0216	1.1149	1.0213	NaN	1.0125	0.92897	0.99874	1.0174	-0.151859	0.0564447	0.167872	-0.205347	0.0308304	0.156914	0.0304067	NaN	0.017922	-0.106296	-0.00181892	0.024887	83257000	51794000	129490000	65265000	76175000	141320000	92957000	0	163630000	70978000	41968000	103340000	7.92042	7.71428	8.11224	7.81468	7.88181	8.1502	7.96828	NaN	8.21386	7.85112	7.62292	8.01427	0.989335	0.9864
1.0692	0.94666	0.98152	0.85962	0.91782	1.0894	0.89825	0.92027	0.86613	1.0665	0.97242	1.0879	0.0965318	-0.0790818	-0.0269104	-0.218229	-0.123717	0.123534	-0.154811	-0.119871	-0.207344	0.0928839	-0.0403486	0.121546	54955000	64377000	16014000	44891000	128530000	73850000	57236000	47938000	16666000	66775000	52010000	52894000	7.74001	7.80873	7.2045	7.65216	8.109	7.86835	7.75767	7.68068	7.22183	7.82461	7.71609	7.72341	1	1
0.93609	NaN	1.0513	0.95744	0.99625	1.1649	0.8572	NaN	NaN	0.90576	NaN	0.94027	-0.0952809	NaN	0.0721745	-0.062746	-0.00542031	0.220206	-0.222296	NaN	NaN	-0.142799	NaN	-0.088853	28674000	0	14354000	31661000	26834000	37412000	59734000	0	0	54016000	0	56638000	7.45749	NaN	7.15697	7.50052	7.42869	7.57301	7.77622	NaN	NaN	7.73252	NaN	7.75311	0.999934	NaN
1.0755	1.0848	0.89847	1.1036	1.0753	0.87609	1.0915	1.3252	0.89033	1.0381	1.0253	0.87962	0.105008	0.117429	-0.154458	0.142217	0.104739	-0.190849	0.126312	0.40621	-0.167588	0.0539454	0.0360461	-0.185048	110630000	52202000	71770000	88818000	84209000	51468000	78107000	9321000	47224000	69239000	83348000	65176000	8.04387	7.71769	7.85594	7.9485	7.92536	7.71154	7.89269	6.96946	7.67416	7.84035	7.9209	7.81409	1	1
1.1383	1.3414	0.98736	1.0952	1.1522	1.0678	1.2404	NaN	0.93575	1.3227	2.0469	1.0053	0.186881	0.423739	-0.0183519	0.131194	0.204391	0.0946415	0.310805	NaN	-0.0958049	0.403486	1.03344	0.00762616	38962000	15831000	33411000	19385000	13916000	26803000	14316000	0	9902300	21461000	17138000	24069000	7.59064	7.19951	7.52389	7.28747	7.14351	7.42818	7.15582	NaN	6.99574	7.33165	7.23396	7.38146	1	0.999988
1.0205	NaN	0.80674	0.91374	NaN	0.91904	1.2569	NaN	1.0052	0.92287	0.62362	2.2384	0.0292761	NaN	-0.309824	-0.130144	NaN	-0.1218	0.32987	NaN	0.00748262	-0.115801	-0.681261	1.16247	8206500	0	9545100	6197500	0	10111000	12491000	0	12183000	7186500	10999000	13759000	6.91416	NaN	6.97978	6.79222	NaN	7.00479	7.0966	NaN	7.08575	6.85652	7.04135	7.13859	0.927936	NaN
1.0916	1.0934	0.93056	1.0599	1.1145	1.0065	1.083	1.0823	0.92723	1.0099	1.0768	1.1414	0.126444	0.128821	-0.103829	0.0839282	0.156397	0.00934718	0.115033	0.1141	-0.109001	0.0142124	0.10675	0.190804	225880000	273460000	208840000	146370000	197900000	227220000	327040000	195780000	171830000	138830000	246030000	208960000	8.35388	8.43689	8.31981	8.16545	8.29645	8.35645	8.5146	8.29177	8.2351	8.14248	8.39099	8.32006	0.996449	0.996095
NaN	NaN	NaN	0.66189	0.52174	1.4323	0.94846	NaN	NaN	1.1141	NaN	NaN	NaN	NaN	NaN	-0.595337	-0.938597	0.518334	-0.0763412	NaN	NaN	0.155879	NaN	NaN	0	0	0	12561000	40556000	27709000	27198000	0	0	10654000	0	0	NaN	NaN	NaN	7.09902	7.60806	7.44262	7.43454	NaN	NaN	7.02751	NaN	NaN	NaN	NaN
0.94176	0.70066	1.0045	0.91863	0.68526	1.1043	0.8666	0.60763	0.84381	0.8997	0.54563	1.4247	-0.0865686	-0.513214	0.00647761	-0.122444	-0.545277	0.143132	-0.206562	-0.718735	-0.24501	-0.152484	-0.874005	0.510658	134060000	197020000	125510000	81265000	197420000	171030000	156160000	233220000	103290000	95266000	167130000	165400000	8.1273	8.29451	8.09868	7.9099	8.29539	8.23307	8.19357	8.36777	8.01406	7.97894	8.22305	8.21854	0.945089	0.981254
0.95957	1.1298	1.074	0.99255	1.1075	1.0054	1.0417	1.0601	1.1591	1.0151	1.3447	1.0494	-0.0595401	0.176067	0.102994	-0.0107883	0.147307	0.00776951	0.0589399	0.0842003	0.213005	0.0216219	0.427284	0.0695647	306580000	678400000	330630000	166290000	632430000	521210000	541350000	477150000	263990000	229750000	503310000	293530000	8.48654	8.83149	8.51934	8.22087	8.80101	8.71701	8.73348	8.67865	8.42159	8.36126	8.70184	8.46765	0.990376	0.990071
0.97689	0.95622	0.88664	1.0248	0.73996	1.0082	1.0596	1.0133	0.87432	1.0355	0.89529	1.5742	-0.0337319	-0.0645856	-0.17358	0.0353423	-0.434481	0.0117819	0.0835197	0.0190613	-0.193767	0.0503276	-0.159573	0.654619	40206000	50335000	52147000	25648000	65907000	77697000	79468000	52336000	52368000	20333000	38534000	48086000	7.60429	7.70187	7.71723	7.40905	7.81893	7.8904	7.90019	7.7188	7.71907	7.3082	7.58584	7.68202	1	1
1.2069	0.82169	0.97476	1.0392	0.82469	1.013	0.89007	1.0841	1.0762	1.219	1.2621	1.1049	0.271306	-0.283334	-0.036881	0.0554733	-0.278076	0.0186342	-0.168009	0.116498	0.105946	0.285698	0.335826	0.143916	191820000	147370000	124140000	82991000	102250000	190110000	216960000	80777000	101470000	83263000	124830000	91335000	8.28289	8.16841	8.09391	7.91903	8.00966	8.279	8.33638	7.90729	8.00634	7.92045	8.09632	7.96064	1	1
0.93658	0.69916	0.90032	0.80919	0.67305	0.88306	0.82808	0.72246	0.82711	0.7882	0.76359	1.3004	-0.0945259	-0.516305	-0.15149	-0.30545	-0.571214	-0.179417	-0.272158	-0.46901	-0.273849	-0.343366	-0.38913	0.378956	15528000	12025000	17585000	17033000	6104300	15443000	43057000	4664300	7980700	21250000	7900600	13319000	7.19112	7.08009	7.24514	7.23129	6.78564	7.18873	7.63404	6.66879	6.90204	7.32736	6.89766	7.12447	1	0.999994
1.0111	0.65501	0.84805	0.65922	0.59091	0.71781	0.34794	0.27683	0.22838	0.23646	0.20757	0.22315	0.0159258	-0.610411	-0.237779	-0.601168	-0.75899	-0.478326	-1.52309	-1.85293	-2.13049	-2.08033	-2.26833	-2.16391	63226000	74170000	95061000	74660000	42346000	113020000	160460000	24989000	95874000	231330000	128780000	180500000	7.8009	7.87023	7.978	7.87309	7.62681	8.05316	8.20537	7.39775	7.9817	8.36423	8.10985	8.25648	1	1
NaN	NaN	0.98841	1.3606	NaN	NaN	NaN	1.376	1.4851	1.3177	1.3988	1.7194	NaN	NaN	-0.0168185	0.444243	NaN	NaN	NaN	0.460481	0.57056	0.398022	0.48419	0.781905	0	0	11069000	31965000	0	0	0	29498000	8846200	51216000	48864000	6902300	NaN	NaN	7.04411	7.50467	NaN	NaN	NaN	7.46979	6.94676	7.70941	7.68899	6.83899	NaN	NaN
1.0763	1.3064	0.89952	1.2317	1.1785	1.1015	1.1458	1.4068	0.95114	1.1652	1.2016	0.90155	0.10608	0.385597	-0.152773	0.300651	0.236952	0.139469	0.196355	0.492417	-0.0722704	0.220578	0.264957	-0.149521	60140000	97045000	117910000	47999000	76888000	197370000	101470000	20699000	114790000	14546000	50643000	85703000	7.77916	7.98697	8.07155	7.68123	7.88586	8.29528	8.00634	7.31595	8.0599	7.16274	7.70452	7.933	0.954913	0.952817
1.0593	1.1308	0.92011	1.1299	1.2141	0.88637	1.0956	1.2412	NaN	1.1035	1.1957	0.87942	0.0831111	0.177344	-0.120122	0.176195	0.279887	-0.174019	0.131721	0.311736	NaN	0.142087	0.257856	-0.185376	49313000	25498000	24388000	19683000	36801000	43775000	38763000	14895000	0	20605000	31627000	22184000	7.69296	7.40651	7.38718	7.29409	7.56586	7.64123	7.58842	7.17304	NaN	7.31397	7.50006	7.34604	0.999386	0.999752
1.2539	1.3622	0.81801	1.0672	1.0156	0.96775	1.0075	1.0754	0.87894	1.1117	1.3194	0.95628	0.326422	0.445939	-0.28981	0.0938305	0.0223323	-0.0472937	0.0107799	0.104873	-0.186163	0.152768	0.399882	-0.064495	60388000	9298500	72896000	47597000	99305000	124300000	47030000	76185000	64434000	60275000	82927000	63880000	7.78095	6.96841	7.8627	7.67758	7.99697	8.09447	7.67237	7.88187	7.80912	7.78014	7.9187	7.80536	0.846955	0.968486
0.94051	1.0862	1.0503	1.1358	1.2086	1.241	1.2173	1.0896	NaN	1.0126	1.3093	6.9759	-0.0884849	0.11929	0.0708015	0.183709	0.273337	0.311503	0.283685	0.123799	NaN	0.0180643	0.388796	2.80238	24342000	19410000	16843000	9413200	19447000	27314000	17966000	18582000	0	8747300	16553000	7138100	7.38636	7.28803	7.22642	6.97374	7.28885	7.43639	7.25445	7.26909	NaN	6.94187	7.21888	6.85358	1	1
1.0752	0.86312	1.0207	0.93397	1.0776	1.0743	1.1815	0.88965	1.0437	1.1014	0.93439	1.3717	0.104605	-0.212367	0.0295589	-0.0985519	0.107822	0.103397	0.24062	-0.16869	0.0617071	0.139339	-0.0979032	0.455965	19303000	19067000	43449000	5929500	2468000	41318000	44189000	7671000	20134000	10847000	21033000	35348000	7.28562	7.28028	7.63798	6.77302	6.39235	7.61614	7.64531	6.88485	7.30393	7.03531	7.3229	7.54836	0.998419	0.986842
1.0878	0.96945	0.92698	1.1004	0.89802	0.87963	NaN	0.91518	0.86175	NaN	0.91441	1.013	0.121413	-0.0447616	-0.10939	0.138028	-0.15518	-0.185031	NaN	-0.127873	-0.214659	NaN	-0.129087	0.0186342	61166000	67060000	60167000	28943000	77340000	64230000	0	37872000	42516000	0	52337000	42013000	7.78651	7.82646	7.77936	7.46154	7.8884	7.80774	NaN	7.57832	7.62855	NaN	7.71881	7.62338	0.987496	0.977233
1.1767	0.71398	1.1271	1.1286	0.92846	NaN	NaN	1.01	NaN	NaN	NaN	NaN	0.234746	-0.486044	0.172616	0.174534	-0.107088	NaN	NaN	0.0143553	NaN	NaN	NaN	NaN	14336000	17497000	11158000	10358000	25741000	0	0	16429000	0	0	0	0	7.15643	7.24296	7.04759	7.01528	7.41063	NaN	NaN	7.21561	NaN	NaN	NaN	NaN	0.839425	0.985232
0.98558	0.91197	1.1096	NaN	0.95286	0.82474	0.97317	NaN	1.2059	0.95833	0.97541	0.97643	-0.0209551	-0.132942	0.15004	NaN	-0.0696638	-0.277989	-0.0392363	NaN	0.27011	-0.0614056	-0.0359194	-0.0344115	112120000	48957000	127530000	0	45880000	125840000	129880000	0	83526000	121940000	39189000	86561000	8.04968	7.68981	8.10561	NaN	7.66162	8.09982	8.11354	NaN	7.92182	8.08615	7.59316	7.93732	0.499997	0.499999
0.54301	0.70069	0.45277	0.67033	0.72237	NaN	15.247	NaN	1.1804	9.0494	NaN	NaN	-0.880949	-0.513152	-1.14315	-0.577057	-0.46919	NaN	3.93045	NaN	0.239276	3.17782	NaN	NaN	40285000	44426000	24301000	15641000	18032000	0	16968000	0	13034000	7755600	0	0	7.60514	7.64764	7.38562	7.19426	7.25604	NaN	7.22963	NaN	7.11508	6.88962	NaN	NaN	0.94885	0.967229
0.95907	NaN	NaN	0.85451	NaN	NaN	0.68078	0.40933	0.8813	0.61449	0.61643	NaN	-0.0602919	NaN	NaN	-0.226831	NaN	NaN	-0.55474	-1.28866	-0.182295	-0.702539	-0.697991	NaN	44165000	0	0	31736000	0	0	53938000	25969000	12985000	28254000	22046000	0	7.64508	NaN	NaN	7.50155	NaN	NaN	7.73189	7.41446	7.11344	7.45108	7.34333	NaN	0.99265	0.455255
1.2583	NaN	0.90716	1.0148	0.96053	0.94038	1.1578	NaN	0.91457	1.0826	NaN	0.79983	0.331476	NaN	-0.140571	0.0211954	-0.0580975	-0.0886843	0.211386	NaN	-0.128834	0.1145	NaN	-0.322235	10731000	0	20405000	4742300	9980100	22780000	23775000	0	13811000	4172600	0	6313500	7.03064	NaN	7.30974	6.67599	6.99913	7.35755	7.37612	NaN	7.14023	6.62041	NaN	6.80027	0.747474	NaN
1.7244	1.0214	4.4893	1.6935	0.10471	5.5649	0.080995	NaN	0.35413	0.11728	0.67632	5.5213	0.786095	0.0305479	2.16649	0.760008	-3.25553	2.47636	-3.62602	NaN	-1.49765	-3.09197	-0.564222	2.46501	24175000	15536000	20430000	22749000	15671000	23550000	16298000	0	26817000	12525000	11706000	20643000	7.38337	7.19134	7.31027	7.35696	7.1951	7.37199	7.21213	NaN	7.42841	7.09778	7.06841	7.31477	0.983339	0.978817
1.1018	1.0284	0.93497	1.0375	0.99753	0.90642	1.0794	NaN	1.0564	1.0473	NaN	0.92881	0.139862	0.0404014	-0.097008	0.0531114	-0.00356789	-0.141748	0.110229	NaN	0.0791561	0.0666747	NaN	-0.106545	105430000	83492000	82382000	10663000	187530000	154380000	57871000	0	137790000	75780000	0	130480000	8.02296	7.92164	7.91583	7.02788	8.27307	8.18859	7.76246	NaN	8.13922	7.87955	NaN	8.11554	0.750739	0.767926
1.088	1.5787	1.0095	NaN	1.8298	0.52407	1.1718	1.5962	0.90788	1.2865	1.4632	0.66921	0.121679	0.658737	0.013641	NaN	0.871686	-0.932168	0.228726	0.674641	-0.139427	0.363451	0.549127	-0.579469	20041000	13736000	10261000	0	54285000	6627000	24410000	5487400	13511000	24849000	13311000	23556000	7.30192	7.13786	7.01119	NaN	7.73468	6.82132	7.38757	6.73937	7.13069	7.39531	7.12421	7.3721	0.991996	0.825574
0.87572	2.5515	1.2044	1.0345	2.0144	0.80897	2.0834	NaN	0.9566	1.5307	3.0616	NaN	-0.191458	1.35135	0.268315	0.0489337	1.01035	-0.305842	1.05894	NaN	-0.0640123	0.614192	1.61429	NaN	4315300	3668100	4642900	3755900	1726300	5976100	2275300	0	2059100	1656700	1360800	0	6.63501	6.56444	6.66679	6.57471	6.23712	6.77642	6.35704	NaN	6.31368	6.21924	6.13379	NaN	1	1
0.79944	0.99718	0.9142	0.91821	1.0095	1.0854	NaN	NaN	1.1446	0.91914	1.0398	0.66027	-0.322938	-0.00407417	-0.129418	-0.123104	0.013641	0.118227	NaN	NaN	0.194844	-0.121644	0.0563061	-0.598872	24051000	21523000	25177000	17053000	35760000	20251000	0	0	14101000	15982000	19664000	25809000	7.38113	7.3329	7.401	7.2318	7.5534	7.30645	NaN	NaN	7.14925	7.20363	7.29367	7.41177	0.949231	0.596732
0.40429	0.5664	1.1127	NaN	0.38751	NaN	NaN	0.48349	1.0974	0.30161	NaN	NaN	-1.30654	-0.820107	0.154065	NaN	-1.36769	NaN	NaN	-1.04844	0.134089	-1.72924	NaN	NaN	26078000	22181000	16698000	0	14537000	0	0	14636000	17548000	14378000	0	0	7.41627	7.34598	7.22266	NaN	7.16247	NaN	NaN	7.16542	7.24423	7.1577	NaN	NaN	0.834505	0.985807
0.99084	NaN	NaN	0.93704	NaN	1.5038	0.73932	1.1274	NaN	0.97434	0.72367	0.98118	-0.013276	NaN	NaN	-0.0938175	NaN	0.588613	-0.435729	0.173	NaN	-0.0375028	-0.466596	-0.0274103	175490000	0	0	134460000	0	19540000	42255000	75520000	0	125240000	99490000	19131000	8.24425	NaN	NaN	8.12859	NaN	7.29092	7.62588	7.87806	NaN	8.09774	7.99778	7.28174	0.999317	NaN
0.67601	NaN	3.1936	0.75211	0.65201	4.2703	0.71143	NaN	2.3144	0.63306	0.28998	2.2604	-0.564883	NaN	1.67518	-0.410984	-0.617034	2.09434	-0.491206	NaN	1.21064	-0.659586	-1.78598	1.17658	13545000	0	14501000	7074800	10544000	18542000	9539600	0	6582500	9649900	13388000	5702900	7.13178	NaN	7.1614	6.84971	7.02301	7.26816	6.97953	NaN	6.81839	6.98452	7.12672	6.7561	1	NaN
1.0423	0.83106	0.69402	1.0057	0.75993	0.92473	1.0945	0.74447	0.84092	1.1506	0.93008	1.1339	0.0597706	-0.266975	-0.526951	0.0082	-0.396062	-0.112896	0.130272	-0.425714	-0.24996	0.202386	-0.104573	0.181293	97291000	113700000	84288000	76583000	89601000	123020000	168670000	79484000	71254000	69053000	104660000	73305000	7.98807	8.05576	7.92577	7.88413	7.95231	8.08998	8.22704	7.90028	7.85281	7.83918	8.01978	7.86513	1	1
0.94218	0.776	0.89804	0.92512	0.76531	0.98656	0.88351	0.73653	NaN	1.0641	0.7299	1.7417	-0.0859254	-0.365871	-0.155148	-0.112288	-0.385884	-0.0195213	-0.178682	-0.441184	NaN	0.0896338	-0.454229	0.800496	30174000	15148000	8737600	18418000	9378100	6305000	45711000	17697000	0	7203300	8476900	8398100	7.47963	7.18036	6.94139	7.26524	6.97211	6.79969	7.66002	7.2479	NaN	6.85753	6.92824	6.92418	1	1
0.85576	1.5063	0.82038	NaN	NaN	1.2167	0.79219	NaN	0.7754	0.76342	NaN	NaN	-0.224722	0.591009	-0.285636	NaN	NaN	0.282973	-0.336082	NaN	-0.366987	-0.389451	NaN	NaN	7532300	11814000	9580400	0	0	12608000	7396000	0	16074000	4678500	0	0	6.87693	7.0724	6.98138	NaN	NaN	7.10065	6.869	NaN	7.20612	6.67011	NaN	NaN	0.920372	0.750389
0.97399	1.3568	0.97673	1.1745	1.5278	NaN	11.606	1.6022	1.2338	NaN	6.9801	NaN	-0.0380211	0.440208	-0.0339683	0.232047	0.611456	NaN	3.5368	0.680054	0.303109	NaN	2.80325	NaN	82691000	35520000	52348000	52633000	30668000	0	29965000	19284000	25665000	0	18907000	0	7.91746	7.55047	7.7189	7.72126	7.48669	NaN	7.47661	7.2852	7.40934	NaN	7.27662	NaN	1	0.999993
0.78396	0.75631	1.6794	0.9109	0.80495	0.99317	0.77824	0.86407	1.3672	0.81908	0.76741	1.1071	-0.351148	-0.40295	0.747946	-0.134635	-0.313029	-0.00988738	-0.361713	-0.21078	0.451224	-0.287924	-0.381931	0.146786	669600000	414690000	6673600	1007700000	505180000	53090000	1125500000	461680000	39655000	1187800000	335320000	23226000	8.82582	8.61772	6.82436	9.00333	8.70345	7.72501	9.05135	8.66434	7.5983	9.07474	8.52546	7.36597	1	0.98392
0.96389	1.1969	1.0191	1.1448	1.2499	1.0039	1.5783	1.7584	1.7591	1.7825	2.3832	1.6189	-0.0530596	0.259303	0.0272955	0.195096	0.321813	0.00561564	0.658371	0.814263	0.814837	0.833902	1.2529	0.695014	1229100000	224580000	645230000	913030000	175460000	569070000	415160000	84618000	288940000	557670000	174870000	182700000	9.08959	8.35137	8.80971	8.96049	8.24418	8.75517	8.61822	7.92746	8.46081	8.74638	8.24272	8.26174	0.999926	0.999969
0.94486	0.95581	0.93318	1.0087	0.89884	0.89639	1.0493	0.92967	1.0273	1.2184	1.1271	1.1457	-0.0818275	-0.0652042	-0.0997727	0.0124972	-0.153864	-0.157802	0.0694272	-0.105209	0.0388575	0.284988	0.172616	0.196229	3461100000	4540000000	5197900000	2394600000	2974300000	4482900000	6313400000	3323000000	3361000000	2671100000	3319200000	3134700000	9.53921	9.65706	9.71583	9.37923	9.47338	9.65156	9.80026	9.52153	9.52647	9.42669	9.52103	9.4962	0.999999	0.999999
1.0966	1.1958	0.95887	1.2217	1.1871	0.92028	0.98373	1.1311	0.90769	1.2922	1.0068	NaN	0.133037	0.257976	-0.0605929	0.28889	0.247442	-0.119855	-0.0236657	0.177727	-0.139729	0.369829	0.0097772	NaN	20465000	43828000	31986000	21889000	54630000	36624000	15725000	33407000	21224000	13004000	43904000	0	7.31101	7.64175	7.50496	7.34023	7.73743	7.56377	7.19659	7.52384	7.32683	7.11408	7.6425	NaN	0.826987	0.829023
NaN	1.2729	0.96375	1.1254	1.1701	0.87721	0.37319	0.31979	0.64435	0.50492	0.49439	0.45953	NaN	0.348119	-0.0532691	0.170438	0.226632	-0.189006	-1.42202	-1.6448	-0.634084	-0.985873	-1.01628	-1.12177	0	35393000	14036000	11418000	17501000	48894000	18837000	22944000	42700000	25790000	45023000	29416000	NaN	7.54892	7.14724	7.05759	7.24306	7.68926	7.27501	7.36067	7.63043	7.41145	7.65343	7.46858	NaN	1
1.1564	NaN	0.90931	1.5774	NaN	0.87577	1.1748	NaN	0.79717	1.3951	1.4547	0.68565	0.209641	NaN	-0.137156	0.657548	NaN	-0.191376	0.232415	NaN	-0.327041	0.480368	0.540722	-0.544456	33805000	0	56870000	51274000	0	75944000	33635000	0	49790000	58314000	25844000	39343000	7.52898	NaN	7.75488	7.7099	NaN	7.88049	7.52679	NaN	7.69714	7.76577	7.41236	7.59487	0.99981	0.998946
0.90087	0.99216	1.4436	5.5937	NaN	1.0171	1.076	NaN	1.3063	0.94895	NaN	NaN	-0.150609	-0.0113553	0.529671	2.4838	NaN	0.0244615	0.105678	NaN	0.385486	-0.075596	NaN	NaN	10595000	13471000	22293000	12717000	0	103980000	8176300	0	4123200	11416000	0	0	7.0251	7.1294	7.34817	7.10438	NaN	8.01695	6.91256	NaN	6.61523	7.05751	NaN	NaN	0.789667	0.712258
0.99042	1.0569	0.99906	1.5218	1.0162	0.96272	1.0078	1.1478	1.0745	1.0261	1.2128	0.78311	-0.0138877	0.0798389	-0.00135681	0.605779	0.0231843	-0.0548119	0.0112093	0.198871	0.103665	0.0371714	0.278342	-0.352713	99883000	256900000	233820000	129670000	270140000	215440000	233540000	153340000	89217000	89718000	243920000	201260000	7.99949	8.40976	8.36888	8.11284	8.43159	8.33333	8.36836	8.18566	7.95045	7.95288	8.38725	8.30376	0.997968	0.995605
0.89549	1.3287	0.8399	0.6254	0.6437	0.73621	1.2862	0.38131	0.61136	0.4312	0.2904	0.35854	-0.159251	0.410015	-0.251711	-0.677149	-0.63554	-0.441811	0.363115	-1.39096	-0.709906	-1.21357	-1.78389	-1.47979	9804300	6664900	17914000	7497700	10185000	24280000	11777000	5696900	17684000	8825600	10331000	21114000	6.99142	6.82379	7.25319	6.87493	7.00796	7.38525	7.07103	6.75564	7.24758	6.94574	7.01414	7.32457	0.83897	0.812431
1.0881	1.0609	0.92896	1.0495	1.0542	0.97254	1.0691	1.0733	0.85616	1.096	NaN	0.97534	0.121811	0.0852886	-0.106312	0.0697022	0.0761487	-0.0401705	0.0963968	0.102053	-0.224048	0.132248	NaN	-0.0360229	49462000	66155000	109340000	47256000	71664000	112640000	85407000	36261000	49901000	41777000	0	112320000	7.69427	7.82056	8.03878	7.67446	7.8553	8.05169	7.93149	7.55944	7.69811	7.62094	NaN	8.05046	0.998739	0.996583
1.4018	1.3703	1.0527	1.3953	1.39	NaN	1.6808	2.3581	2.138	2.3413	2.2861	2.0842	0.487281	0.454492	0.0740944	0.480575	0.475085	NaN	0.749148	1.23762	1.09626	1.22731	1.19289	1.05949	24586000	8532800	13365000	19457000	13395000	0	15681000	4307000	7394100	16321000	8860400	4834700	7.39069	6.93109	7.12597	7.28908	7.12694	NaN	7.19537	6.63417	6.86889	7.21275	6.94745	6.68437	0.950605	0.949704
1.0312	0.95631	0.77002	1.0154	NaN	NaN	1.2189	1.1596	0.98006	NaN	NaN	NaN	0.0443242	-0.0644498	-0.377032	0.0220482	NaN	NaN	0.28558	0.213627	-0.029058	NaN	NaN	NaN	12452000	11096000	4857800	9044800	0	0	10244000	13587000	2913900	0	0	0	7.09524	7.04517	6.68644	6.9564	NaN	NaN	7.01047	7.13312	6.46447	NaN	NaN	NaN	0.99618	0.999352
1.2246	1.2977	1.0536	1.0378	1.0544	0.94204	1.1045	1.2659	1.0274	1.1049	1.3446	1.0747	0.29231	0.375957	0.0753272	0.0535284	0.0764222	-0.0861397	0.143394	0.340164	0.038998	0.143916	0.427177	0.103934	33055000	36231000	79537000	23446000	57219000	44948000	52099000	7439300	19825000	19867000	31672000	75310000	7.51924	7.55908	7.90057	7.37007	7.75754	7.65271	7.71683	6.87153	7.29721	7.29813	7.50068	7.87685	0.992617	0.989201
0.96151	0.894	0.91568	0.91457	0.91008	1.0572	0.94845	0.85325	0.91604	0.93193	0.8351	1.3895	-0.0566262	-0.161653	-0.127085	-0.128834	-0.135935	0.0802483	-0.0763563	-0.22896	-0.126518	-0.101707	-0.259979	0.474566	122280000	128160000	58146000	81723000	139460000	84723000	7721400	125440000	36441000	60188000	88629000	53914000	8.08736	8.10775	7.76452	7.91234	8.14445	7.928	6.8877	8.09844	7.56159	7.77951	7.94758	7.7317	1	1
0.88599	0.64897	NaN	0.85518	0.60934	0.87326	0.68952	NaN	NaN	0.65913	NaN	0.658	-0.174638	-0.623776	NaN	-0.2257	-0.714681	-0.195517	-0.536336	NaN	NaN	-0.601365	NaN	-0.603841	30144000	2800500	0	30340000	2089300	22447000	32136000	0	0	35058000	0	18756000	7.4792	6.44724	NaN	7.48202	6.32	7.35116	7.50699	NaN	NaN	7.54479	NaN	7.27314	0.999647	0.977963
1.0347	0.74546	0.95909	0.96035	0.755	1.1978	0.89277	NaN	0.94949	0.98219	0.80518	1.6318	0.0492126	-0.423797	-0.0602619	-0.0583678	-0.405451	0.260387	-0.16364	NaN	-0.0747753	-0.0259259	-0.312617	0.706464	14514000	11712000	10595000	10955000	10399000	15480000	19656000	0	8766500	10405000	11479000	16488000	7.16179	7.06863	7.0251	7.03961	7.01699	7.18977	7.2935	NaN	6.94283	7.01724	7.0599	7.21717	0.997256	0.965107
1.0839	NaN	0.79216	1.0483	1.4186	0.89787	1.0733	NaN	0.9587	1.1806	NaN	0.96085	0.116232	NaN	-0.336136	0.0680517	0.504468	-0.155421	0.102053	NaN	-0.0608487	0.23952	NaN	-0.0576169	14916000	0	17671000	13286000	4657000	45752000	18636000	0	12994000	13208000	0	8740200	7.17365	NaN	7.24726	7.12339	6.66811	7.66041	7.27035	NaN	7.11374	7.12084	NaN	6.94152	0.999881	NaN
1.1569	1.3045	1.0187	1.1661	1.5517	0.8828	1.1578	1.4319	1.0392	1.2455	1.5098	0.77165	0.210264	0.383497	0.0267293	0.221692	0.63385	-0.179841	0.211386	0.517931	0.0554733	0.316725	0.594357	-0.373981	80047000	24930000	32651000	45912000	24026000	33520000	49991000	9616600	20127000	27714000	16172000	19294000	7.90335	7.39672	7.5139	7.66193	7.38068	7.5253	7.69889	6.98302	7.30378	7.4427	7.20876	7.28542	0.997699	0.999935
1.2673	1.5764	0.95438	1.4562	1.4046	0.97386	1.3816	1.552	0.94637	1.7458	1.8687	NaN	0.341758	0.656634	-0.0673643	0.542208	0.490159	-0.0382137	0.46634	0.634129	-0.0795237	0.803888	0.902035	NaN	59988000	24794000	81535000	25899000	67310000	88470000	57476000	29464000	75643000	44172000	29840000	0	7.77806	7.39435	7.91134	7.41328	7.82808	7.9468	7.75949	7.46929	7.87877	7.64515	7.4748	NaN	1	0.999916
1.1638	1.1323	1.0098	1.1141	1.0085	0.93151	1.1446	1.1061	0.88244	1.1748	1.0656	0.90019	0.218843	0.179256	0.0140695	0.155879	0.0122111	-0.102357	0.194844	0.145482	-0.18043	0.232415	0.091666	-0.151699	182230000	194710000	179870000	118190000	141350000	234040000	321500000	157200000	148850000	111890000	150130000	126570000	8.26062	8.28939	8.25496	8.07258	8.1503	8.36929	8.50718	8.19645	8.17275	8.04879	8.17647	8.10233	1	1
1.0416	0.91217	0.94035	0.94723	0.84794	0.82319	0.78447	0.76061	0.726	0.71936	0.66707	0.65641	0.0588013	-0.132625	-0.0887303	-0.0782134	-0.237966	-0.280703	-0.35021	-0.394771	-0.461958	-0.475214	-0.58409	-0.607331	311890000	216550000	242330000	176450000	107620000	204300000	202200000	134930000	177980000	184330000	177520000	227770000	8.494	8.33556	8.38441	8.24662	8.03189	8.31027	8.30578	8.13011	8.25037	8.2656	8.24925	8.3575	0.998402	0.999477
1.3651	1.4062	0.93857	1.2741	1.6071	0.83842	1.3903	1.1699	0.67395	1.7102	1.3747	0.69712	0.449007	0.491802	-0.0914637	0.349479	0.68446	-0.254255	0.475396	0.226385	-0.569287	0.774165	0.459117	-0.520521	29324000	36630000	30033000	28308000	14320000	30068000	15160000	1715000	10621000	17648000	7492400	17876000	7.46722	7.56384	7.4776	7.45191	7.15594	7.4781	7.1807	6.23426	7.02617	7.2467	6.87462	7.25227	0.99994	0.989045
1.0703	0.75603	0.97669	1.5329	0.9411	1.0273	1.0201	0.77282	0.85266	0.90861	0.66059	1.5183	0.0980152	-0.403485	-0.0340274	0.616264	-0.0875801	0.0388575	0.0287106	-0.371796	-0.229958	-0.138267	-0.598173	0.602457	3849800	25206000	21742000	6288300	29485000	24383000	7385200	32357000	10907000	11628000	30358000	7419300	6.58544	7.4015	7.3373	6.79853	7.4696	7.38709	6.86836	7.50997	7.03771	7.06551	7.48227	6.87036	0.999271	0.999601
0.92109	0.81396	NaN	0.84857	NaN	1.6674	0.90506	0.74767	NaN	0.97721	0.69384	1.2958	-0.118586	-0.29697	NaN	-0.236894	NaN	0.7376	-0.143915	-0.419527	NaN	-0.0332595	-0.527325	0.373843	23765000	12378000	0	11823000	0	19359000	15125000	5051600	0	13449000	11696000	15974000	7.37594	7.09265	NaN	7.07273	NaN	7.28688	7.1797	6.70343	NaN	7.12869	7.06804	7.20341	0.997514	0.997603
0.98803	1.1357	0.77527	1.3932	1.125	NaN	1.879	1.7358	NaN	1.7805	1.6325	NaN	-0.0173732	0.183582	-0.367229	0.478402	0.169925	NaN	0.909965	0.795601	NaN	0.832283	0.707083	NaN	11132000	5490800	7517500	7862400	3998500	0	8898700	2865800	0	5891100	10660000	0	7.04657	6.73964	6.87607	6.89556	6.6019	NaN	6.94933	6.45725	NaN	6.7702	7.02776	NaN	0.841119	0.817573
NaN	1.1927	0.43483	3.1601	NaN	0.6476	0.50436	NaN	0.34945	0.72976	1.2036	0.20348	NaN	0.254231	-1.20148	1.65997	NaN	-0.626825	-0.987474	NaN	-1.51684	-0.454506	0.267356	-2.29704	0	5722600	26110000	11709000	0	17257000	23553000	0	33559000	26778000	6848600	31961000	NaN	6.75759	7.41681	7.06852	NaN	7.23697	7.37205	NaN	7.52581	7.42778	6.8356	7.50462	NaN	0.992764
0.92751	0.69839	NaN	0.95995	0.72412	0.87453	0.79485	0.66811	0.84133	0.75247	0.88354	1.0317	-0.108565	-0.517895	NaN	-0.0589689	-0.465699	-0.19342	-0.331246	-0.581842	-0.249256	-0.410294	-0.178633	0.0450235	36220000	57532000	0	26651000	68775000	34173000	62123000	55295000	27400000	46998000	53583000	28307000	7.55895	7.75991	NaN	7.42571	7.83743	7.53368	7.79325	7.74269	7.43775	7.67208	7.72903	7.45189	0.999032	0.990993
2.7207	1.007	0.87358	1.0234	0.96556	0.91931	1.1778	1.0312	0.90222	1.1743	1.1416	1.3497	1.44398	0.0100636	-0.194988	0.0333701	-0.0505622	-0.121377	0.236095	0.0443242	-0.148449	0.231801	0.191057	0.432639	39880000	70403000	56509000	41737000	76890000	94538000	56158000	40640000	50768000	60804000	29808000	37678000	7.60076	7.84759	7.75212	7.62052	7.88587	7.97561	7.74941	7.60895	7.70559	7.78393	7.47433	7.57609	0.999989	0.999997
1.1631	1.6029	0.85186	1.2172	1.4042	1.2471	1.0952	1.4689	0.93056	NaN	1.2962	0.96231	0.217975	0.680684	-0.231312	0.283566	0.489748	0.318577	0.131194	0.554736	-0.103829	NaN	0.374288	-0.0554263	24783000	13246000	15780000	10430000	35836000	47510000	39376000	16819000	35947000	0	8859100	28037000	7.39415	7.12208	7.19811	7.01828	7.55432	7.67679	7.59523	7.2258	7.55566	NaN	6.94739	7.44773	0.738687	0.632638
0.89414	1.2647	0.97506	1.2172	NaN	1.0347	NaN	1.42	0.87109	1.1278	1.358	0.99785	-0.161427	0.338795	-0.0364371	0.283566	NaN	0.0492126	NaN	0.505891	-0.199106	0.173511	0.441483	-0.00310513	31738000	46557000	43764000	10430000	0	34446000	0	23934000	47535000	14779000	15485000	17725000	7.50158	7.66798	7.64112	7.01828	NaN	7.53714	NaN	7.37902	7.67701	7.16965	7.18991	7.24859	0.788612	0.832633
0.89353	0.72507	1.0783	0.88414	0.75488	1.0444	0.89497	0.75008	1.1247	0.80656	0.69102	1.3321	-0.162412	-0.463808	0.108759	-0.177653	-0.405681	0.0626743	-0.160089	-0.414884	0.16954	-0.310146	-0.533201	0.413702	1344000000	569680000	1652100000	656910000	814320000	2169700000	1207700000	570200000	1160100000	940920000	557640000	1069600000	9.1284	8.75563	9.21804	8.81751	8.9108	9.3364	9.08196	8.75603	9.0645	8.97355	8.74635	9.02922	1	1
0.97158	1.1254	1.0501	1.0054	1.1381	1.0481	1.0219	1.1179	1.0443	1.0224	1.0539	0.90301	-0.0415953	0.170438	0.0705267	0.00776951	0.186627	0.0677764	0.0312541	0.160791	0.0625362	0.0319598	0.075738	-0.147186	839030000	234710000	1146600000	459730000	442520000	1780200000	664960000	326710000	709880000	647690000	269210000	625610000	8.92378	8.37053	9.05941	8.6625	8.64593	9.25047	8.8228	8.51416	8.85118	8.81137	8.43009	8.7963	0.987104	0.968274
0.8039	1.2346	1.0931	NaN	NaN	NaN	NaN	1.8685	NaN	NaN	2.3445	NaN	-0.314912	0.304044	0.128425	NaN	NaN	NaN	NaN	0.901881	NaN	NaN	1.22928	NaN	4121900	5444200	6828900	0	0	0	0	6844900	0	0	5489200	3031000	6.6151	6.73593	6.83435	NaN	NaN	NaN	NaN	6.83537	NaN	NaN	6.73951	6.48159	0.980644	0.979444
NaN	NaN	1.3016	0.971	1.0654	1.493	1.0632	NaN	NaN	1.1679	NaN	NaN	NaN	NaN	0.380286	-0.0424568	0.0913952	0.578214	0.088413	NaN	NaN	0.223917	NaN	NaN	0	0	59012000	65691000	76189000	105920000	97470000	0	0	67237000	0	0	NaN	NaN	7.77094	7.81751	7.88189	8.02498	7.98887	NaN	NaN	7.82761	NaN	NaN	NaN	NaN
1.0362	0.92161	1.361	1.0346	1.3032	1.4859	NaN	1.537	1.679	1.3239	0.91075	1.1721	0.0513026	-0.117772	0.444667	0.0490731	0.382059	0.571337	NaN	0.620117	0.747602	0.404794	-0.134873	0.229096	17405000	12856000	13066000	11988000	24141000	43735000	0	14440000	8798100	14634000	26736000	24700000	7.24067	7.10911	7.11614	7.07875	7.38276	7.64083	NaN	7.15957	6.94439	7.16536	7.4271	7.3927	0.999999	0.999997
0.92071	0.96781	0.94406	0.77475	0.72711	0.99584	0.7268	0.73078	0.60454	0.74158	0.58035	0.88905	-0.119181	-0.0472043	-0.0830495	-0.368197	-0.459754	-0.00601411	-0.46037	-0.452491	-0.72609	-0.431326	-0.785005	-0.169663	271800000	255420000	246230000	130560000	282680000	156540000	308990000	255500000	213990000	183150000	97860000	108850000	8.43425	8.40725	8.39134	8.11581	8.4513	8.19463	8.48994	8.40739	8.33039	8.26281	7.99061	8.03683	1	1
1.425	NaN	1.0255	1.1889	0.92754	0.49838	NaN	NaN	0.70381	1.3035	NaN	NaN	0.510962	NaN	0.0363276	0.249627	-0.108519	-1.00468	NaN	NaN	-0.506742	0.382391	NaN	NaN	8954300	0	31018000	8306300	20026000	17407000	0	0	28069000	6349900	0	0	6.95203	NaN	7.49161	6.91941	7.30159	7.24072	NaN	NaN	7.44823	6.80277	NaN	NaN	0.914522	NaN
1.0077	0.77237	NaN	0.89449	0.83456	1.1456	0.85593	0.72804	NaN	0.83746	0.7578	2.4619	0.0110662	-0.372636	NaN	-0.160863	-0.260912	0.196103	-0.224435	-0.45791	NaN	-0.255908	-0.400111	1.29977	42430000	13765000	0	32448000	9905800	24093000	33339000	12554000	0	16139000	8380800	29508000	7.62767	7.13878	NaN	7.51119	6.99589	7.38189	7.52295	7.09878	NaN	7.20788	6.92329	7.46994	0.964774	0.998395
1.0119	1.0773	NaN	1.0794	NaN	1.3118	1.0869	1.1177	1.1148	NaN	1.1002	0.85448	0.0170666	0.10742	NaN	0.110229	NaN	0.391548	0.120219	0.160533	0.156785	NaN	0.137766	-0.226881	10175000	6029100	0	5057800	0	21757000	9895800	4669300	8091000	0	5438000	4995900	7.00753	6.78025	NaN	6.70396	NaN	7.3376	6.99545	6.66925	6.908	NaN	6.73544	6.69861	0.999192	0.999062
1.1009	1.1575	0.84878	1.0667	1.2527	0.76125	0.88758	NaN	0.65389	0.90734	1.2402	0.57981	0.138683	0.211012	-0.236538	0.0931545	0.325041	-0.393558	-0.172051	NaN	-0.61288	-0.140285	0.310573	-0.786348	283170000	40999000	417920000	294170000	81513000	469390000	416860000	0	377210000	379140000	28401000	353800000	8.45205	7.61277	8.62109	8.4686	7.91123	8.67153	8.61999	NaN	8.57658	8.5788	7.45333	8.54876	0.999997	0.992468
0.99072	1.0498	0.90514	NaN	1.0147	0.93446	1.02	0.97795	1.0763	0.82772	1.0281	0.86548	-0.0134508	0.0701145	-0.143787	NaN	0.0210533	-0.0977952	0.0285691	-0.0321674	0.10608	-0.272785	0.0399806	-0.208428	68710000	41270000	25674000	0	37296000	32556000	52863000	13339000	17960000	33156000	28910000	26927000	7.83702	7.61563	7.40949	NaN	7.57166	7.51263	7.72315	7.12512	7.25431	7.52056	7.46105	7.43019	0.931134	0.928059
1.1414	1.2303	1.1395	0.95554	1.2954	0.7712	1.0366	0.97194	0.88408	0.92942	1.2527	0.93643	0.190804	0.29901	0.188401	-0.0656118	0.373398	-0.374823	0.0518593	-0.0410609	-0.177751	-0.105597	0.325041	-0.094757	13003000	25307000	39242000	8150700	40782000	34459000	9946400	26206000	16830000	7914600	34373000	34201000	7.11404	7.40324	7.59375	6.91119	7.61047	7.5373	6.99767	7.4184	7.22608	6.89843	7.53622	7.53404	0.999994	1
1.2261	1.2375	0.99301	1.2049	1.3351	0.97257	1.1147	1.2568	0.94564	1.2168	1.3331	0.93882	0.294077	0.307428	-0.0101199	0.268913	0.416948	-0.040126	0.156655	0.329755	-0.080637	0.283092	0.414785	-0.0910795	83302000	26562000	88077000	52393000	34860000	99360000	113020000	33580000	19412000	44104000	31124000	19569000	7.92066	7.42426	7.94486	7.71927	7.54233	7.99721	8.05316	7.52608	7.28807	7.64448	7.4931	7.29157	0.765322	0.5
0.83503	1.0198	0.97926	0.55934	1.4277	1.0354	0.69514	1.8484	0.86898	0.85321	1.9048	0.97542	-0.2601	0.0282862	-0.0302361	-0.838203	0.513693	0.0501883	-0.524625	0.886277	-0.202605	-0.229027	0.92964	-0.0359046	29132000	41586000	42949000	48822000	30526000	61459000	42983000	68043000	27596000	44040000	107910000	56345000	7.46437	7.61895	7.63295	7.68862	7.48467	7.78859	7.6333	7.83278	7.44085	7.64385	8.03306	7.75086	0.996138	0.921916
1.0047	0.91521	1.0649	0.97865	0.83497	0.95941	0.92381	0.80041	1.4133	0.94989	1.0869	0.97733	0.0067647	-0.127825	0.090718	-0.0311351	-0.260204	-0.0597806	-0.114332	-0.321189	0.499068	-0.0741676	0.120219	-0.0330823	241790000	231370000	191240000	163580000	42493000	70514000	253230000	54502000	90737000	160920000	176760000	42673000	8.38344	8.36431	8.28158	8.21373	7.62832	7.84828	8.40352	7.73641	7.95778	8.20661	8.24738	7.63015	1	1
0.97277	1.0864	1.0232	0.99603	1.0355	0.98381	1.032	0.9808	0.93474	0.96961	0.98383	1.072	-0.0398294	0.119555	0.0330882	-0.00573894	0.0503276	-0.0235484	0.0454429	-0.0279692	-0.097363	-0.0445236	-0.0235191	0.100305	364930000	254730000	521340000	252950000	242300000	762120000	255020000	139280000	359820000	247990000	204680000	452730000	8.56221	8.40608	8.71712	8.40303	8.38435	8.88202	8.40657	8.14389	8.55609	8.39443	8.31108	8.65584	0.999662	0.99857
0.87011	0.70629	0.97622	0.74625	0.67493	0.91103	0.63614	0.48015	0.69717	0.48062	0.49757	0.78289	-0.20073	-0.501667	-0.0347218	-0.422269	-0.56719	-0.13443	-0.652584	-1.05844	-0.520418	-1.05703	-1.00703	-0.353118	154710000	76736000	178000000	188530000	34362000	133360000	213700000	2375300	140950000	238850000	36352000	188250000	8.18952	7.885	8.25042	8.27538	7.53608	8.12503	8.3298	6.37572	8.14907	8.37813	7.56053	8.27473	0.999456	0.998327
1.3611	1.3934	0.80038	1.0911	1.4344	0.69768	1.159	1.3359	0.7924	1.3446	1.5823	0.8215	0.444773	0.478609	-0.321243	0.125783	0.520447	-0.519363	0.212881	0.417812	-0.335699	0.427177	0.662023	-0.283668	38729000	28222000	76812000	51088000	39882000	74956000	60856000	23545000	37666000	57007000	9584100	31190000	7.58804	7.45059	7.88543	7.70832	7.60078	7.87481	7.7843	7.3719	7.57595	7.75593	6.98155	7.49402	0.979802	0.991879
1.1904	1.3912	0.79337	1.1347	1.3727	1.0424	0.99633	1.2276	0.91808	1.0709	NaN	0.73765	0.251446	0.47633	-0.333934	0.182311	0.457016	0.059909	-0.0053044	0.295841	-0.123308	0.0988237	NaN	-0.438992	38268000	20266000	29453000	6012700	24369000	8020700	11101000	5128300	3989400	6485600	0	70283000	7.58284	7.30677	7.46913	6.77907	7.38684	6.90421	7.04536	6.70997	6.60091	6.81195	NaN	7.84685	0.999966	0.999971
0.78189	0.72606	1.0912	NaN	0.70472	NaN	0.74573	NaN	NaN	0.78635	0.67483	1.197	-0.354963	-0.461839	0.125916	NaN	-0.504878	NaN	-0.423275	NaN	NaN	-0.346757	-0.567404	0.259423	21364000	5380500	23178000	0	14920000	0	17907000	0	0	18136000	6159500	22686000	7.32968	6.73082	7.36508	NaN	7.17377	NaN	7.25302	NaN	NaN	7.25854	6.78955	7.35576	0.999177	0.99019
0.92327	0.75756	1.0682	0.97352	0.78712	1.0433	0.97793	0.76013	1.301	0.78916	0.73515	0.9145	-0.115176	-0.400568	0.0951818	-0.0387175	-0.345344	0.0611541	-0.0321969	-0.395682	0.379621	-0.34161	-0.443889	-0.128945	32281000	23405000	36543000	35371000	37051000	23685000	33988000	14768000	40540000	32501000	30014000	25928000	7.50895	7.36931	7.5628	7.54865	7.5688	7.37447	7.53133	7.16932	7.60788	7.5119	7.47732	7.41377	0.934454	0.859935
1.0794	0.98088	1.0108	0.95426	0.9596	1.1412	1.0574	1.0481	1.0311	1.0401	1.0581	1.2674	0.110229	-0.0278514	0.0154976	-0.0675457	-0.059495	0.190552	0.0805212	0.0677764	0.0441843	0.0567222	0.081476	0.341872	14411000	33038000	37946000	11289000	10141000	19605000	52807000	10428000	36785000	9820200	27864000	15397000	7.15869	7.51901	7.57917	7.05266	7.00608	7.29237	7.72269	7.0182	7.56567	6.99212	7.44504	7.18744	0.5	0.990152
1.0069	0.95819	1.0722	0.87933	0.97559	1.2012	1.0017	1.0341	1.0932	1.0465	0.9637	1.171	0.00992034	-0.0616163	0.100574	-0.185523	-0.0356531	0.264476	0.00245056	0.0483758	0.128557	0.0655723	-0.053344	0.227741	166160000	352630000	396970000	167150000	254850000	433010000	327190000	169670000	324020000	128420000	292540000	270430000	8.22053	8.54732	8.59876	8.22311	8.40628	8.6365	8.5148	8.22961	8.51057	8.10863	8.46619	8.43205	0.74054	0.979114
0.83624	0.70546	NaN	0.92943	0.71687	1.024	0.96476	0.64995	0.88249	1.0051	0.73781	1.3479	-0.258011	-0.503364	NaN	-0.105582	-0.480217	0.0342158	-0.051758	-0.621599	-0.180348	0.00733906	-0.438679	0.430714	694360000	19577000	0	606370000	12749000	4293300	899840000	57247000	3362700	603330000	36567000	5883500	8.84158	7.29175	NaN	8.78274	7.10548	6.63279	8.95417	7.75775	6.52669	8.78055	7.56309	6.76964	0.99997	0.997429
1.0882	5.6989	0.86746	1.2129	1.0628	0.83929	1.1675	0.62892	1.1054	1.4092	0.73011	1.1052	0.121944	2.51068	-0.205131	0.278461	0.0878702	-0.252759	0.223423	-0.669052	0.144568	0.494876	-0.453814	0.144308	85762000	8143300	228440000	164980000	87121000	345610000	121300000	9056400	143040000	126260000	16054000	139420000	7.93329	6.9108	8.35877	8.21743	7.94012	8.53859	8.08386	6.95696	8.15546	8.10127	7.20558	8.14433	0.96778	0.958035
1.111	1.1356	0.98847	0.91816	1.0358	0.92686	0.97966	1.1103	NaN	1.057	1.2153	0.87646	0.151859	0.183455	-0.0167309	-0.123183	0.0507454	-0.109577	-0.029647	0.150949	NaN	0.0799754	0.281312	-0.19024	31681000	8023000	13185000	27992000	37456000	13153000	42840000	5367600	0	25586000	9047200	14386000	7.5008	6.90434	7.12008	7.44703	7.57352	7.11902	7.63185	6.72978	NaN	7.408	6.95651	7.15794	0.999043	0.949269
0.80705	1.1811	0.96552	0.95553	1.1634	0.90792	0.82776	1.0845	1.0975	0.86899	1.2785	0.54376	-0.30927	0.240131	-0.0506219	-0.0656269	0.218347	-0.139363	-0.272716	0.11703	0.134221	-0.202589	0.354452	-0.878958	97970000	76847000	105210000	54365000	89255000	123210000	82814000	83280000	83444000	49465000	77963000	55361000	7.99109	7.88563	8.02206	7.73532	7.95063	8.09065	7.9181	7.92054	7.9214	7.6943	7.89189	7.7432	1	1
0.96603	0.95825	1.0078	0.96377	0.91703	0.96769	1.151	1.0524	0.99672	1.0592	0.91535	1.1021	-0.0498601	-0.061526	0.0112093	-0.0532392	-0.124959	-0.0473832	0.202888	0.0736831	-0.00473979	0.0829751	-0.127605	0.140255	730890000	243740000	1100100000	841980000	733470000	1237200000	691330000	26878000	696270000	653310000	271020000	921000000	8.86385	8.38693	9.04143	8.9253	8.86538	9.09244	8.83969	7.4294	8.84278	8.81512	8.433	8.96426	0.999976	0.999996
1.026	1.1643	0.88579	1.1444	1.2893	0.88522	1.1932	1.3958	1.0766	1.4984	1.9277	1.1089	0.0370308	0.219463	-0.174963	0.194591	0.366588	-0.175892	0.254836	0.481092	0.106482	0.583423	0.946881	0.149129	2987900000	3406700000	3603900000	1560200000	3322900000	4998400000	3977500000	2509400000	2799200000	1451200000	2837600000	2448400000	9.47537	9.53233	9.55677	9.19318	9.52152	9.69883	9.59961	9.39957	9.44703	9.16173	9.45295	9.38888	0.981938	0.996643
0.84094	1.2819	0.89294	0.93793	1.2085	0.95587	0.99847	1.2442	1.0129	0.95674	1.3287	0.60934	-0.249925	0.358284	-0.163365	-0.0924479	0.273218	-0.0651137	-0.002209	0.315218	0.0184917	-0.0638012	0.410015	-0.714681	92224000	78233000	138110000	88921000	84544000	153360000	130240000	57071000	118740000	141310000	81711000	110330000	7.96484	7.89339	8.14023	7.949	7.92708	8.18571	8.11474	7.75642	8.0746	8.15017	7.91228	8.04269	1	1
1.1066	0.97609	0.99662	1.0479	1.0203	1.0155	1.3417	1.0802	0.95962	1.3209	1.0689	1.3792	0.146134	-0.0349139	-0.00488457	0.067501	0.0289935	0.0221902	0.424062	0.111298	-0.0594649	0.401521	0.0961269	0.463832	292330000	233480000	369890000	216810000	329310000	304930000	283480000	51922000	212950000	238430000	114850000	172260000	8.46587	8.36825	8.56807	8.33608	8.5176	8.4842	8.45252	7.71535	8.32828	8.37736	8.06013	8.23618	0.999754	0.999433
1.0047	0.89041	1.1088	0.99994	1.0384	1.2288	1.1715	0.93506	0.9642	1.1134	1.0028	1.2115	0.0067647	-0.167458	0.148999	-8.66e-05	0.0543624	0.29725	0.228357	-0.0968691	-0.0525956	0.154972	0.00403388	0.276794	514980000	272120000	727570000	477660000	240810000	538220000	565580000	90486000	240070000	323410000	145080000	357730000	8.71179	8.43476	8.86187	8.67912	8.38167	8.73096	8.75249	7.95658	8.38034	8.50975	8.16161	8.55356	0.99474	0.98184
1.8172	1.1323	NaN	3.2816	NaN	1.0809	NaN	1.2909	1.1152	1.4903	2.3967	1.0829	0.861717	0.179256	NaN	1.7144	NaN	0.112233	NaN	0.368377	0.157303	0.575603	1.26105	0.1149	18630000	12278000	0	3398600	0	11333000	0	11754000	4961100	4218700	14387000	4508300	7.27021	7.08913	NaN	6.5313	NaN	7.05434	NaN	7.07019	6.69558	6.62518	7.15797	6.65401	0.965472	0.974658
0.37728	NaN	1.5819	0.36115	1.0292	1.4414	0.47335	0.35743	1.4606	0.55153	0.51168	1.6254	-1.40629	NaN	0.661658	-1.46933	0.0415233	0.527471	-1.07902	-1.48427	0.546561	-0.858489	-0.966686	0.700795	256870000	0	253820000	235980000	14560000	366300000	312300000	114510000	216650000	213210000	138020000	287230000	8.40971	NaN	8.40453	8.37288	7.16316	8.56384	8.49457	8.05884	8.33576	8.32881	8.13994	8.45823	0.785014	NaN
1.0622	1.1296	0.9777	1.1992	1.1836	1.0282	1.0666	1.2205	1.0149	1.0604	1.0591	0.90816	0.0870554	0.175812	-0.0325363	0.262072	0.243181	0.040121	0.0930192	0.287472	0.0213375	0.0846086	0.0828389	-0.138982	91086000	77718000	110990000	37913000	86235000	68966000	56342000	36043000	65239000	35497000	6190500	94999000	7.95945	7.89052	8.04528	7.57879	7.93568	7.83864	7.75083	7.55682	7.81451	7.55019	6.79173	7.97772	0.911803	0.997695
1.2108	0.4975	0.77604	1.3561	0.60397	0.99887	1.2112	0.46825	0.77953	1.4822	0.52231	1.5704	0.275961	-1.00723	-0.365797	0.439464	-0.727451	-0.00163115	0.276437	-1.09465	-0.359324	0.56774	-0.937022	0.651132	33790000	47635000	65461000	26400000	67321000	33283000	32032000	43596000	27233000	28746000	61265000	35766000	7.52879	7.67793	7.81598	7.4216	7.82815	7.52222	7.50558	7.63945	7.4351	7.45858	7.78721	7.55347	0.90953	0.799142
0.79057	0.45709	NaN	0.78176	0.49407	NaN	0.86475	0.5497	NaN	0.94849	0.52997	2.39	-0.339035	-1.12945	NaN	-0.355202	-1.01721	NaN	-0.209645	-0.863284	NaN	-0.0762955	-0.916017	1.25701	13504000	30554000	0	13370000	49705000	0	14920000	34456000	0	9634200	36581000	22690000	7.13046	7.48507	NaN	7.12613	7.6964	NaN	7.17377	7.53726	NaN	6.98382	7.56326	7.35583	0.5	0.5
0.93168	NaN	1.1019	0.96491	1.2278	1.1643	1.0256	NaN	1.0508	1.3263	NaN	1.5161	-0.102094	NaN	0.139993	-0.0515338	0.296076	0.219463	0.0364681	NaN	0.0714881	0.407407	NaN	0.600365	38084000	0	20113000	22019000	9712100	32191000	26036000	0	11024000	17026000	0	10503000	7.58074	NaN	7.30348	7.3428	6.98731	7.50773	7.41557	NaN	7.04234	7.23111	NaN	7.02131	0.99987	NaN
0.79422	0.97994	0.7545	NaN	NaN	0.83682	0.91951	NaN	NaN	0.9529	NaN	0.75893	-0.332389	-0.0292347	-0.406407	NaN	NaN	-0.257011	-0.121063	NaN	NaN	-0.0696033	NaN	-0.397961	7813600	5877900	8190900	0	0	10380000	17766000	0	0	3657300	0	11865000	6.89285	6.76922	6.91333	NaN	NaN	7.0162	7.24959	NaN	NaN	6.56316	NaN	7.07427	0.990989	0.971521
0.94949	0.93357	0.92991	0.96451	1.0501	1.1167	0.8969	0.91202	0.92586	0.76538	1.165	1.0092	-0.0747753	-0.0991699	-0.104837	-0.0521319	0.0705267	0.159242	-0.156981	-0.132863	-0.111134	-0.385752	0.22033	0.0132121	162820000	97962000	180020000	43775000	135100000	209170000	154880000	56396000	107100000	50451000	96971000	71913000	8.21171	7.99106	8.25532	7.64123	8.13066	8.3205	8.19	7.75125	8.02979	7.70287	7.98664	7.85681	1	1
0.88422	0.90739	1.0405	NaN	0.92384	0.96628	NaN	0.94975	1.0273	0.91534	0.90826	1.011	-0.177523	-0.140205	0.057277	NaN	-0.114285	-0.0494868	NaN	-0.0743803	0.0388575	-0.12762	-0.138823	0.015783	16447000	61844000	51155000	0	89036000	56857000	0	80040000	37703000	33063000	59997000	39976000	7.21609	7.7913	7.70889	NaN	7.94957	7.75478	NaN	7.90331	7.57638	7.51934	7.77813	7.6018	0.999542	0.999998
0.9533	1.0343	1.0856	0.94306	1.0241	1.087	0.9705	1.0671	1.04	0.92205	1.0095	1.0733	-0.0689978	0.0486547	0.118493	-0.0845786	0.0343565	0.120352	-0.0431999	0.0936954	0.0565835	-0.117083	0.013641	0.102053	273770000	187050000	262360000	125980000	147560000	307590000	501180000	133490000	233830000	142930000	189210000	186790000	8.43739	8.27196	8.4189	8.1003	8.16897	8.48797	8.69999	8.12545	8.3689	8.15512	8.27694	8.27135	1	1
1.0758	1.1643	1.0184	1.063	1.1471	1.0214	1.0424	1.248	0.90647	1.1716	1.1971	0.92789	0.10541	0.219463	0.0263043	0.0881415	0.197991	0.0305479	0.059909	0.319618	-0.141669	0.22848	0.259544	-0.107974	100260000	178760000	120230000	23039000	179840000	166290000	149360000	172250000	103480000	57620000	171090000	110290000	8.00113	8.25227	8.08001	7.36246	8.25489	8.22087	8.17423	8.23616	8.01486	7.76057	8.23322	8.04254	0.996733	0.997768
0.96212	0.96809	1.1202	1.0725	0.92741	1.0498	0.95193	NaN	1.0606	1.0322	0.97291	1.1282	-0.0557112	-0.0467869	0.163756	0.100978	-0.108721	0.0701145	-0.0710726	NaN	0.0848807	0.0457225	-0.0396218	0.174023	110150000	96259000	96099000	62754000	103610000	132720000	144630000	0	76748000	59922000	115860000	81000000	8.04198	7.98344	7.98272	7.79764	8.0154	8.12294	8.16026	NaN	7.88507	7.77759	8.06393	7.90849	1	1
0.97316	1.0925	0.94158	0.99801	0.82382	0.86365	1.0125	1.0323	0.99258	1.0125	1.0548	0.93102	-0.039251	0.127633	-0.0868444	-0.00287385	-0.279599	-0.211481	0.017922	0.0458623	-0.0107447	0.017922	0.0769695	-0.103116	74712000	103180000	100230000	45702000	147120000	36776000	75431000	111450000	86026000	50678000	98712000	79834000	7.87339	8.0136	8.001	7.65994	8.16767	7.56556	7.87755	8.04708	7.93463	7.70482	7.99437	7.90219	0.887365	0.987366
1.0332	1.0223	1.1872	1.223	1.1427	0.94973	1.3113	NaN	1.4241	1.4916	1.1689	1.0015	0.0471196	0.0318186	0.247563	0.290424	0.192447	-0.0744107	0.390998	NaN	0.51005	0.576861	0.225152	0.00216244	47904000	60666000	50638000	34411000	81400000	113440000	55058000	0	7372500	49490000	44946000	52291000	7.68037	7.78295	7.70448	7.5367	7.91062	8.05477	7.74082	NaN	6.86761	7.69452	7.65269	7.71843	0.987309	0.987564
NaN	1.5605	0.91045	1.2322	1.8531	0.95759	1.2049	1.4783	0.82529	1.3135	1.7778	0.87634	NaN	0.642008	-0.135348	0.301237	0.889941	-0.06252	0.268913	0.563939	-0.277027	0.393416	0.830093	-0.190437	0	241610000	218390000	45675000	316390000	345320000	193390000	625440000	244250000	75646000	282310000	147250000	NaN	8.38311	8.33923	7.65968	8.50022	8.53822	8.28643	8.79619	8.38783	7.87879	8.45073	8.16806	NaN	0.999998
1.1544	1.1835	0.80173	1.1268	1.1726	NaN	1.191	1.3391	0.84852	1.2321	1.5157	1.1266	0.207143	0.24306	-0.318812	0.172231	0.229711	NaN	0.252173	0.421264	-0.23698	0.301119	0.599984	0.171975	150960000	247160000	180440000	60993000	185370000	0	53153000	231570000	119210000	60917000	179640000	170130000	8.17886	8.39298	8.25633	7.78528	8.26804	NaN	7.72553	8.36468	8.07631	7.78474	8.2544	8.23078	0.936713	0.927747
1.3339	0.91498	0.84382	1.2359	1.1693	1.0105	1.188	0.78699	0.79482	1.2724	0.72083	1.4199	0.41565	-0.128188	-0.244993	0.305562	0.225645	0.0150693	0.248535	-0.345583	-0.3313	0.347552	-0.472269	0.505789	32795000	29425000	75747000	14798000	43029000	54619000	50831000	24963000	63929000	6654000	49908000	32601000	7.51581	7.46872	7.87937	7.1702	7.63376	7.73734	7.70613	7.3973	7.8057	6.82308	7.69817	7.51323	0.919699	0.842342
0.96081	1.2012	0.98942	0.99289	1.0415	0.95283	1.0659	1.2613	1.0802	1.2302	1.4418	0.94959	-0.0576769	0.264476	-0.015345	-0.0102942	0.0586628	-0.0697092	0.0920721	0.334911	0.111298	0.298893	0.527871	-0.0746233	8648300000	8041000000	6267400000	4332500000	6882100000	8795900000	8746600000	6001000000	6029600000	3930600000	5673400000	4273900000	9.93693	9.90531	9.79709	9.63674	9.83772	9.94428	9.94184	9.77822	9.78029	9.59446	9.75384	9.63082	0.998692	0.999842
1.0691	1.2606	0.8933	1.0768	1.1748	0.87636	1.1215	1.1187	0.9731	0.93128	1.4511	0.72068	0.0963968	0.33411	-0.162783	0.10675	0.232415	-0.190405	0.16543	0.161823	-0.03934	-0.102713	0.537147	-0.472569	278190000	640370000	473390000	151390000	675970000	782990000	356940000	706080000	342580000	155130000	472710000	358460000	8.44434	8.80643	8.67522	8.1801	8.82993	8.89376	8.5526	8.84885	8.53476	8.1907	8.67459	8.55444	0.999999	1
1.017	1.1653	0.9048	1.0675	1.1773	0.90964	1.0142	1.1537	0.87562	1.0251	1.0827	0.79809	0.0243196	0.220701	-0.144329	0.0942361	0.235482	-0.136632	0.0203421	0.206268	-0.191623	0.0357646	0.114634	-0.325377	7180800000	576380000	16545000000	9812000000	953880000	21423000000	17597000000	674830000	18941000000	11420000000	886620000	15113000000	9.85617	8.76071	10.2187	9.99176	8.97949	10.3309	10.2454	8.82919	10.2774	10.0577	8.94774	10.1794	1	1
0.98558	1.0364	1.1417	1.0062	1.0772	1.136	0.7608	0.61804	0.66368	0.88427	0.67263	0.87531	-0.0209551	0.0515809	0.191184	0.00891703	0.107286	0.183963	-0.394411	-0.694228	-0.59144	-0.177441	-0.572115	-0.192134	283480000	30642000	150640000	169090000	115110000	157690000	210650000	1981600	104420000	191870000	52795000	121720000	8.45252	7.48632	8.17794	8.22812	8.06111	8.1978	8.32356	6.29702	8.01878	8.28301	7.72259	8.08536	0.999941	0.999961
1.2289	1.424	0.95287	1.2588	1.6088	0.95939	1.2895	1.3994	0.79532	1.4553	1.382	0.71168	0.297368	0.509949	-0.0696487	0.332049	0.685985	-0.0598107	0.366812	0.484808	-0.330393	0.541317	0.466758	-0.490699	206510000	135340000	198830000	129810000	214290000	109380000	168150000	121850000	141690000	165320000	153950000	131820000	8.31494	8.13143	8.29848	8.11331	8.331	8.03894	8.2257	8.08583	8.15134	8.21833	8.18738	8.11998	0.999137	0.998212
0.95268	NaN	1.0703	1.0157	NaN	1.1993	1.0827	NaN	1.3896	1.0293	0.95539	1.582	-0.0699364	NaN	0.0980152	0.0224743	NaN	0.262193	0.114634	NaN	0.47467	0.0416635	-0.0658384	0.66175	30012000	0	23328000	34317000	0	16777000	27274000	0	6917500	26530000	6340200	11855000	7.47729	NaN	7.36788	7.53551	NaN	7.22471	7.43575	NaN	6.83995	7.42374	6.8021	7.0739	0.999535	NaN
1.0811	NaN	0.81076	0.83469	0.66939	NaN	0.9924	NaN	0.71517	0.77661	0.969	0.76009	0.1125	NaN	-0.302653	-0.260688	-0.579081	NaN	-0.0110064	NaN	-0.483642	-0.364738	-0.0454315	-0.395758	116610000	0	22213000	70796000	12780000	0	98959000	0	29872000	83672000	14914000	22069000	8.06674	NaN	7.34661	7.85001	7.10653	NaN	7.99546	NaN	7.47526	7.92258	7.17359	7.34378	1	0.999591
0.99758	1.5174	0.89411	0.83469	0.66939	NaN	0.92574	NaN	1.088	0.64363	NaN	0.68156	-0.00349556	0.601602	-0.161476	-0.260688	-0.579081	NaN	-0.111321	NaN	0.121679	-0.635696	NaN	-0.553087	84024000	4117600	16904000	70796000	12780000	0	67078000	0	6529600	71513000	0	25230000	7.9244	6.61464	7.22799	7.85001	7.10653	NaN	7.82658	NaN	6.81489	7.85438	NaN	7.40192	0.999999	0.907251
0.93906	1.089	1.0172	0.87835	NaN	0.99457	0.70166	NaN	1.0453	0.7265	NaN	0.78304	-0.0907108	0.123004	0.0246034	-0.187132	NaN	-0.00785516	-0.511156	NaN	0.0639171	-0.460965	NaN	-0.352842	12480000	4907800	14015000	16245000	0	25674000	12828000	0	11697000	15442000	0	18158000	7.09621	6.69089	7.14659	7.21072	NaN	7.40949	7.10816	NaN	7.06807	7.1887	NaN	7.25907	0.5	0.5
0.93906	1.089	1.0071	0.87835	NaN	1.3851	0.79304	NaN	1.0453	0.97487	0.77116	0.41014	-0.0907108	0.123004	0.0102069	-0.187132	NaN	0.46999	-0.334535	NaN	0.0639171	-0.0367182	-0.374898	-1.28581	12480000	4907800	37672000	16245000	0	32662000	20988000	0	11697000	27147000	807960	37346000	7.09621	6.69089	7.57602	7.21072	NaN	7.51404	7.32197	NaN	7.06807	7.43372	5.90739	7.57224	0.5	0.5
1.549	1.4065	0.8588	1.2392	1.6227	0.8391	1.2207	1.6371	0.70686	1.8853	1.5271	0.73403	0.631337	0.492109	-0.219606	0.309409	0.698396	-0.253085	0.287709	0.711142	-0.500504	0.914794	0.610795	-0.446089	73567000	101830000	157030000	25159000	65729000	134770000	92260000	108430000	103340000	32456000	88309000	56855000	7.86668	8.00788	8.19598	7.40069	7.81776	8.12959	7.96501	8.03515	8.01427	7.51129	7.946	7.75477	0.968085	0.965222
1.1658	1.0459	1.2084	1.0266	NaN	1.2342	1.1671	1.233	0.96561	1.105	NaN	NaN	0.22132	0.0647449	0.273098	0.0378742	NaN	0.303576	0.222928	0.302173	-0.0504874	0.144046	NaN	NaN	34765000	22160000	32046000	15941000	0	27286000	55304000	31535000	26378000	19293000	0	0	7.54114	7.34557	7.50577	7.20252	NaN	7.43594	7.74276	7.49879	7.42124	7.2854	NaN	NaN	0.993273	0.997503
1.0997	1.2185	1.0797	1.1296	1.3863	1.0415	1.2666	1.2505	NaN	1.1863	1.1532	0.829	0.13711	0.285106	0.110631	0.175812	0.471239	0.0586628	0.340961	0.322505	NaN	0.246469	0.205643	-0.270556	32348000	19196000	6233400	30116000	15660000	19337000	32768000	19171000	0	25210000	17700000	2440000	7.50985	7.28321	6.79472	7.4788	7.19479	7.28639	7.51545	7.28264	NaN	7.40157	7.24797	6.38739	0.999999	0.999999
0.89332	0.95007	1.1211	0.97449	0.89097	1.1211	0.97992	0.90655	1.1125	1.0111	0.91935	1.2196	-0.162751	-0.0738942	0.164915	-0.0372807	-0.166551	0.164915	-0.0292641	-0.141541	0.153805	0.0159258	-0.121314	0.286408	265050000	169960000	173020000	156920000	129280000	224260000	289980000	85925000	143670000	133350000	150490000	118650000	8.42333	8.23035	8.2381	8.19568	8.11153	8.35075	8.46237	7.93412	8.15737	8.12499	8.17751	8.07427	0.999999	1
1.012	0.79588	NaN	0.71903	NaN	0.71275	0.38537	0.24716	0.22991	0.28429	0.3035	0.30664	0.0172092	-0.329377	NaN	-0.475876	NaN	-0.488532	-1.37568	-2.01648	-2.12086	-1.81456	-1.72023	-1.70538	7200800	4943300	0	7274100	0	3945000	28963000	4886200	14242000	17936000	10648000	10561000	6.85738	6.69402	NaN	6.86178	NaN	6.59605	7.46184	6.68897	7.15357	7.25373	7.02727	7.02371	1	1
1.1437	1.1003	0.84514	1.1166	0.98509	0.81276	1.2563	NaN	0.72603	NaN	1.3088	1.0194	0.193709	0.137897	-0.242738	0.159112	-0.0216725	-0.299099	0.329181	NaN	-0.461899	NaN	0.388245	0.0277203	8721900	16712000	17202000	15755000	5772900	20549000	26203000	0	6304200	0	9761900	9479000	6.94061	7.22303	7.23558	7.19742	6.76139	7.31279	7.41835	NaN	6.79963	NaN	6.98953	6.97676	0.844753	0.572319
1.1872	1.2282	0.7964	NaN	1.1174	NaN	1.1544	1.2388	0.99709	1.2155	1.1375	0.92119	0.247563	0.296545	-0.328435	NaN	0.160146	NaN	0.207143	0.308943	-0.00420439	0.28155	0.185867	-0.118429	22675000	25595000	10370000	0	28040000	0	23786000	14070000	10658000	16642000	17342000	17877000	7.35555	7.40816	7.01578	NaN	7.44778	NaN	7.37632	7.14829	7.02768	7.22121	7.2391	7.25229	0.792872	0.952972
1.0966	0.88163	1.0044	0.97919	1.0828	1.014	1.0092	1.0904	0.97874	0.9549	1.0716	1.1327	0.133037	-0.181755	0.00633395	-0.0303393	0.114767	0.0200577	0.0132121	0.124857	-0.0310025	-0.0665784	0.0997664	0.179766	211550000	212780000	301680000	253870000	158090000	352870000	270120000	135140000	260820000	208320000	224320000	255480000	8.32541	8.32793	8.47955	8.40461	8.1989	8.54761	8.43156	8.13078	8.41634	8.31873	8.35087	8.40736	0.999995	0.999964
1.1455	1.3063	1.1173	1.1654	1.2933	1.1799	1.1746	NaN	NaN	1.4273	1.6671	1.3513	0.195977	0.385486	0.160017	0.220825	0.371057	0.238665	0.23217	NaN	NaN	0.513289	0.737341	0.434348	20894000	8726300	8604200	24701000	3877300	9137900	18625000	0	0	14762000	6430300	9248800	7.32002	6.94083	6.93471	7.39271	6.58853	6.96085	7.2701	NaN	NaN	7.16915	6.80823	6.96609	0.963342	0.993878
NaN	0.86816	NaN	NaN	0.8698	1.0904	NaN	0.87632	0.99137	1.0638	0.88876	1.3388	NaN	-0.203967	NaN	NaN	-0.201244	0.124857	NaN	-0.19047	-0.0125045	0.0892269	-0.170134	0.42094	0	63727000	0	0	71913000	58274000	0	80155000	57718000	37084000	60626000	67756000	NaN	7.80432	NaN	NaN	7.85681	7.76547	NaN	7.90393	7.76131	7.56919	7.78266	7.83095	NaN	0.734529
1.0523	0.96092	0.97826	1.0008	0.87049	0.999	1.0026	1.2265	1.1031	1.0088	1.0605	1.1033	0.073546	-0.0575118	-0.0317102	0.00115371	-0.2001	-0.0014434	0.00374607	0.294547	0.141564	0.0126402	0.0847447	0.141825	33477000	57901000	113120000	5050800	26659000	76276000	9578100	32176000	69966000	10518000	23033000	85264000	7.52475	7.76269	8.05354	6.70336	7.42584	7.88239	6.98128	7.50753	7.84489	7.02193	7.36235	7.93077	0.980885	0.91098
0.93811	0.8318	1.2079	NaN	NaN	1.2839	1.0026	NaN	1.2677	NaN	NaN	1.4916	-0.092171	-0.265691	0.272501	NaN	NaN	0.360533	0.00374607	NaN	0.342213	NaN	NaN	0.576861	5115300	11068000	67731000	0	0	22788000	9578100	0	37808000	0	0	33600000	6.70887	7.04407	7.83079	NaN	NaN	7.35771	6.98128	NaN	7.57758	NaN	NaN	7.52634	0.767377	0.896478
1.1628	1.4829	1.0674	NaN	1.4558	NaN	NaN	1.4577	NaN	NaN	2.3555	NaN	0.217603	0.568421	0.0941009	NaN	0.541812	NaN	NaN	0.543694	NaN	NaN	1.23603	NaN	16006000	21136000	19390000	0	16429000	0	0	12052000	0	0	18901000	0	7.20428	7.32502	7.28758	NaN	7.21561	NaN	NaN	7.08106	NaN	NaN	7.27648	NaN	1	1
0.70308	0.69502	2.4132	0.70302	0.65075	1.529	0.73266	0.66327	2.4602	0.69812	0.70288	1.3261	-0.508239	-0.524874	1.27095	-0.508362	-0.619825	0.612588	-0.448784	-0.592332	1.29878	-0.518453	-0.50865	0.40719	9128000	8280500	12776000	6938300	7168300	12071000	5261300	3642700	10111000	7047300	5992000	7361900	6.96038	6.91806	7.10639	6.84125	6.85542	7.08174	6.72109	6.56142	7.00479	6.84802	6.77757	6.86699	0.989471	0.920703
0.96739	1.0688	0.98005	1.0927	1.0066	0.89826	1.0802	1.0407	1.1053	0.99552	1.1262	0.78527	-0.0478305	0.0959919	-0.0290727	0.127897	0.00949053	-0.154795	0.111298	0.0575542	0.144438	-0.0064778	0.171463	-0.348739	35458000	21414000	24011000	19097000	19070000	21137000	19577000	6647900	10160000	21172000	16828000	9893500	7.54971	7.3307	7.38041	7.28097	7.28035	7.32504	7.29175	6.82268	7.00689	7.32576	7.22603	6.99535	1	1
0.95333	0.98459	0.9826	0.94854	0.80338	0.95411	1.0567	1.0739	1.1156	0.9836	0.93648	1.1349	-0.0689524	-0.022405	-0.0253239	-0.0762195	-0.315846	-0.0677724	0.0795658	0.10286	0.15782	-0.0238563	-0.0946799	0.182565	107450000	72930000	79924000	62150000	70612000	147690000	110730000	98913000	60868000	69460000	42852000	99495000	8.03121	7.86291	7.90268	7.79344	7.84888	8.16935	8.04427	7.99525	7.78439	7.84173	7.63197	7.9978	0.999618	0.999889
1.1942	1.0937	0.87643	1.148	1.1488	0.82464	1.1589	1.203	0.99557	1.2633	1.4732	0.97209	0.256045	0.129217	-0.190289	0.199123	0.200128	-0.278164	0.212756	0.266637	-0.00640533	0.337197	0.558953	-0.0408382	57640000	81355000	68885000	35749000	73769000	75146000	61404000	44646000	42841000	33385000	79122000	51360000	7.76072	7.91038	7.83812	7.55326	7.86787	7.87591	7.7882	7.64978	7.63186	7.52355	7.8983	7.71063	1	1
0.89458	1.0805	1.0307	0.9263	0.87008	0.99632	0.98395	NaN	1.0103	0.99503	0.7831	1.4554	-0.160718	0.111699	0.0436244	-0.110449	-0.20078	-0.0053189	-0.0233431	NaN	0.0147838	-0.00718809	-0.352731	0.541416	10435000	9817900	10006000	11228000	5720900	8093800	14029000	0	6736900	10805000	5884600	6323900	7.01849	6.99202	7.00026	7.0503	6.75746	6.90815	7.14703	NaN	6.82846	7.03362	6.76972	6.80098	0.956097	0.987987
0.21451	0.91444	1.3098	1.0975	1.0774	1.2899	1.1053	NaN	1.0918	0.50313	0.93269	1.1331	-2.22088	-0.12904	0.389347	0.134221	0.107554	0.367259	0.144438	NaN	0.126709	-0.990997	-0.10053	0.180275	117660000	41115000	108020000	53072000	36939000	316960000	34171000	0	67908000	52786000	8010700	151070000	8.07063	7.614	8.0335	7.72487	7.56749	8.501	7.53366	NaN	7.83192	7.72252	6.90367	8.17918	0.924873	0.759132
0.90767	0.88948	1.0231	0.87975	0.84963	0.91424	0.82001	0.78866	0.62397	0.64316	0.68834	0.73447	-0.13976	-0.168966	0.0329472	-0.184835	-0.235093	-0.129355	-0.286287	-0.342525	-0.680451	-0.63675	-0.538807	-0.445225	41723000	76888000	30386000	21096000	71871000	50739000	70913000	45890000	40027000	31157000	80871000	38784000	7.62038	7.88586	7.48267	7.3242	7.85655	7.70534	7.85073	7.66172	7.60235	7.49356	7.90779	7.58865	0.999997	1
0.86627	1.0098	1.3254	NaN	0.90414	1.2863	0.91048	0.91801	1.9095	NaN	0.76805	1.0558	-0.207111	0.0140695	0.406428	NaN	-0.145382	0.363227	-0.135301	-0.123418	0.933195	NaN	-0.380728	0.0783365	21527000	16823000	15292000	0	15137000	14264000	5146700	5760100	2145300	0	3696900	9134200	7.33298	7.2259	7.18446	NaN	7.18004	7.15424	6.71153	6.76043	6.33149	NaN	6.56784	6.96067	1	1
0.93739	0.60947	NaN	0.92371	1.2834	1.1746	NaN	NaN	NaN	NaN	0.73559	1.3199	-0.0932787	-0.714373	NaN	-0.114488	0.359971	0.23217	NaN	NaN	NaN	NaN	-0.443026	0.400429	14863000	23222000	0	9984300	24159000	11194000	0	0	0	0	20229000	6888200	7.17211	7.3659	NaN	6.99932	7.38308	7.04899	NaN	NaN	NaN	NaN	7.30597	6.83811	0.984888	0.99599
0.69485	0.89025	1.5362	0.83866	0.78255	1.1875	0.69258	0.78361	1.7846	0.76553	1.0335	1.0001	-0.525227	-0.167717	0.619366	-0.253842	-0.353745	0.247927	-0.529947	-0.351792	0.835601	-0.385469	0.0475383	0.000144286	42627000	27544000	22254000	20569000	35909000	36567000	35476000	37503000	24349000	22389000	28154000	28801000	7.62968	7.44003	7.34741	7.31321	7.5552	7.56309	7.54993	7.57407	7.38648	7.35003	7.44954	7.45941	0.973712	0.998434
1.0441	0.98774	1.04	0.97538	0.91904	1.0718	0.99439	0.91635	1.0224	1.0604	0.89726	0.99302	0.06226	-0.0177968	0.0565835	-0.0359637	-0.1218	0.100036	-0.00811629	-0.126029	0.0319598	0.0846086	-0.156402	-0.0101053	2523000000	1209600000	108570000	1470500000	253750000	193970000	2059900000	1174800000	95443000	1022800000	1916300000	168020000	9.40192	9.08264	8.03571	9.16747	8.40441	8.28773	9.31385	9.06996	7.97974	9.00979	9.28246	8.22536	1	0.999961
0.97944	0.93049	NaN	1.0037	0.61369	1.0407	0.994	0.83973	NaN	0.93507	0.7973	0.99509	-0.029971	-0.103937	NaN	0.00532815	-0.704418	0.0575542	-0.00868222	-0.252003	NaN	-0.0968538	-0.326806	-0.00710107	304220000	8414400	0	182390000	15142000	13253000	136820000	15721000	0	169580000	23560000	4264500	8.48319	6.92502	NaN	8.261	7.18018	7.12231	8.13615	7.19648	NaN	8.22937	7.37218	6.62987	0.999984	0.983365
1.0935	0.89263	NaN	0.9356	NaN	0.46925	1.0014	1.1078	NaN	0.73138	0.70466	1.347	0.128953	-0.163866	NaN	-0.0960363	NaN	-1.09157	0.00201835	0.147697	NaN	-0.451307	-0.505001	0.42975	39491000	20089000	0	33203000	0	37944000	29379000	10463000	0	10955000	3382100	12767000	7.5965	7.30296	NaN	7.52118	NaN	7.57914	7.46804	7.01966	NaN	7.03961	6.52919	7.10609	0.999981	0.998872
1.0935	0.98796	NaN	0.9115	NaN	0.46925	1.0488	1.1078	NaN	0.59418	0.70466	1.347	0.128953	-0.0174755	NaN	-0.133686	NaN	-1.09157	0.0687396	0.147697	NaN	-0.751028	-0.505001	0.42975	32619000	20089000	0	19068000	0	34702000	13881000	10463000	0	13398000	3382100	9740100	7.51347	7.30296	NaN	7.28031	NaN	7.54035	7.14242	7.01966	NaN	7.12704	6.52919	6.98856	0.815479	0.796753
1.0937	1.0875	0.95945	1.053	0.98403	0.97535	0.97659	1.0962	1.022	1.006	0.96187	0.90465	0.129217	0.121015	-0.0597205	0.0745054	-0.0232258	-0.036008	-0.0341751	0.132511	0.0313951	0.00863036	-0.0560862	-0.144568	2729300000	1960900000	3555900000	1858200000	1599300000	5112800000	2037600000	565050000	3236600000	2322700000	1750700000	3916600000	9.43605	9.29246	9.55095	9.26909	9.20393	9.70866	9.30912	8.75209	9.51009	9.36599	9.24321	9.59291	1	1
0.99186	1.0153	1.1022	0.95768	0.99837	1.087	0.97188	0.96649	1.0874	0.93246	0.9395	1.0116	-0.0117916	0.0219061	0.140386	-0.0623844	-0.00235352	0.120352	-0.0411499	-0.0491733	0.120883	-0.100886	-0.090035	0.016639	2708100000	2251400000	2864300000	1344900000	2854000000	3452000000	2735600000	942860000	2392600000	1569400000	1137500000	2459200000	9.43266	9.35245	9.45702	9.12869	9.45545	9.53807	9.43705	8.97445	9.37887	9.19573	9.05595	9.39079	0.993309	0.985685
NaN	1.1631	1.0218	0.72758	1.0262	0.70271	1.0987	1.1129	NaN	0.655	1.1397	NaN	NaN	0.217975	0.0311129	-0.458822	0.037312	-0.508999	0.135798	0.154324	NaN	-0.610433	0.188654	NaN	0	13159000	48161000	38817000	15119000	32344000	17989000	8939500	0	52052000	9391700	0	NaN	7.11922	7.6827	7.58902	7.17952	7.50979	7.25501	6.95131	NaN	7.71644	6.97274	NaN	NaN	0.812192
1.0146	1.0006	1.0009	1.0312	1.038	1.0174	0.98702	1.0124	1.0619	0.99766	1.0681	0.98542	0.0209111	0.000865329	0.00129788	0.0443242	0.0538064	0.024887	-0.0188488	0.0177795	0.0866479	-0.00337989	0.0950467	-0.0211894	6302000000	8238300000	5905100000	3689200000	8635400000	7611700000	6849800000	7267600000	5017100000	3890100000	7663100000	4988700000	9.79948	9.91584	9.77123	9.56693	9.93628	9.88148	9.83568	9.86139	9.70045	9.58996	9.8844	9.69799	1	1
0.98847	1.0192	1.0572	0.96154	0.97321	1.0972	0.93413	0.95784	1.0583	0.93561	0.90004	1.1005	-0.0167309	0.0274371	0.0802483	-0.0565812	-0.039177	0.133827	-0.0983047	-0.0621434	0.0817487	-0.0960208	-0.151939	0.138159	3292500000	471170000	26814000	2894400000	572030000	83728000	3109100000	857180000	66333000	2738500000	238460000	96336000	9.51753	8.67318	7.42836	9.46156	8.75742	7.92287	9.49263	8.93307	7.82173	9.43751	8.37742	7.98379	1	1
0.72357	1.0447	1.2429	0.95571	0.89943	1.2182	1.0123	0.92346	1.9577	1.0441	1.0167	2.1211	-0.466795	0.0630887	0.31371	-0.0653552	-0.152917	0.284751	0.0176369	-0.114879	0.96916	0.06226	0.0238941	1.08481	263810000	18272000	36573000	322420000	17570000	5150800	186840000	22117000	4527800	222270000	15804000	1167200	8.42129	7.26179	7.56316	8.50842	7.24477	6.71187	8.27147	7.34473	6.65589	8.34688	7.19877	6.06715	1	1
1.0549	NaN	0.81158	1.015	0.84166	0.8605	1.0396	1.2934	1.0721	1.0296	1.1715	1.002	0.0771063	NaN	-0.301195	0.0214797	-0.248691	-0.216753	0.0560286	0.371169	0.10044	0.042084	0.228357	0.00288247	94014000	0	13140000	89295000	4158900	28330000	160450000	14192000	10249000	74293000	13215000	13152000	7.97319	NaN	7.1186	7.95083	6.61898	7.45225	8.20534	7.15204	7.01068	7.87095	7.12107	7.11899	1	1
1.0073	0.78563	0.084662	0.90231	NaN	1.0654	0.87552	1.076	1.0265	0.77851	0.56257	1.2859	0.0104934	-0.348078	-3.56214	-0.148305	NaN	0.0913952	-0.191788	0.105678	0.0377336	-0.361213	-0.829896	0.362779	801590000	340760000	2928800	143770000	0	142000000	83557000	464100000	24129000	85102000	169260000	50870000	8.90395	8.53245	6.46669	8.15767	NaN	8.15229	7.92198	8.66661	7.38254	7.92994	8.22855	7.70646	0.591816	0.604781
1.017	0.78563	1.0897	0.78383	0.77091	1.0534	0.82229	0.7244	1.0227	0.66139	0.60515	1.2859	0.0243196	-0.348078	0.123931	-0.351387	-0.375366	0.0750534	-0.282281	-0.465142	0.0323829	-0.596427	-0.724635	0.362779	570880000	158200000	134810000	1107100000	600190000	50665000	1261700000	208330000	97533000	1113700000	100780000	217700000	8.75654	8.19921	8.12972	9.04419	8.77829	7.70471	9.10096	8.31875	7.98915	9.04677	8.00337	8.33786	0.84328	0.787135
1.0101	0.96678	1.0414	0.89346	0.96824	1.0085	0.94579	0.97033	1.0151	0.9903	0.87968	0.99044	0.0144981	-0.0487405	0.0585242	-0.162525	-0.0465634	0.0122111	-0.0804082	-0.0434526	0.0216219	-0.0140625	-0.184949	-0.0138585	2032000000	1746200000	3712100000	2488600000	3416300000	4421900000	2318700000	928900000	3032100000	3552400000	1714100000	2984000000	9.30792	9.24209	9.56962	9.39596	9.53356	9.64561	9.36524	8.96797	9.48174	9.55052	9.23404	9.4748	1	0.999966
0.96526	0.99961	1.1162	0.99324	1.0016	1.0094	1.0004	0.92065	1.1148	1.0904	1.1112	1.0428	-0.0510105	-0.000562751	0.158596	-0.00978573	0.00230651	0.013498	0.000576887	-0.119275	0.156785	0.124857	0.152118	0.0604624	1395100000	733360000	117380000	1314700000	569370000	197920000	1233700000	494080000	86605000	1016300000	698460000	129300000	9.14461	8.86532	8.06959	9.11883	8.75539	8.29649	9.09121	8.6938	7.93754	9.00702	8.84414	8.1116	0.999744	0.999669
1.0575	2.3351	1.1269	0.89671	0.23018	1.0893	0.87058	0.94002	1.1148	0.65151	0.79191	0.87202	0.0806577	1.22348	0.172359	-0.157287	-2.11917	0.123401	-0.199951	-0.0892366	0.156785	-0.618141	-0.336592	-0.197567	1480100000	756950000	129340000	1323100000	763600000	344330000	1335300000	496410000	86605000	1055400000	736090000	150030000	9.17029	8.87907	8.11173	9.12159	8.88287	8.53697	9.12558	8.69584	7.93754	9.02342	8.86693	8.17618	0.999996	0.999999
1.1238	1.2072	0.95832	1.1227	1.053	0.96301	1.0697	1.0961	0.94829	1.025	1.0427	0.81747	0.168385	0.271665	-0.0614206	0.166972	0.0745054	-0.0543773	0.0972062	0.132379	-0.0765998	0.0356239	0.0603242	-0.290762	1241100000	1030500000	1392700000	1141200000	42073000	1809400000	1593900000	821760000	1273400000	1130000000	963770000	1158300000	9.09381	9.01305	9.14386	9.05736	7.624	9.25753	9.20246	8.91474	9.10496	9.05308	8.98397	9.06382	1	1
1.2535	1.0991	1.0307	0.62781	1.053	1.0366	0.85062	1.084	0.99392	0.78473	0.99646	0.90231	0.325962	0.136323	0.0436244	-0.6716	0.0745054	0.0518593	-0.233413	0.116365	-0.00879832	-0.349732	-0.00511617	-0.148305	560240000	69451000	509430000	367540000	42073000	279320000	664470000	58843000	482570000	345340000	63277000	306490000	8.74837	7.84168	8.70708	8.5653	7.624	8.4461	8.82248	7.76969	8.68356	8.53825	7.80125	8.48642	1	1
0.68261	1.0415	1.008	0.9839	1.0661	1.1024	1.0265	1.0228	0.84386	0.86956	0.89184	0.97191	-0.550867	0.0586628	0.0114957	-0.0234164	0.0923428	0.140648	0.0377336	0.032524	-0.244924	-0.201643	-0.165143	-0.0411054	938550000	1040100000	1007500000	620450000	1133300000	1370000000	1010000000	887240000	817860000	691680000	1105100000	1118000000	8.97246	9.01708	9.00325	8.79271	9.05434	9.13672	9.00432	8.94804	8.91268	8.83991	9.0434	9.04844	1	0.999952
1.0772	1.0415	0.91651	0.98969	1.0661	0.90211	0.73834	1.0522	1.4133	0.86956	0.77608	0.99046	0.107286	0.0586628	-0.125777	-0.0149514	0.0923428	-0.148625	-0.437643	0.0734089	0.499068	-0.201643	-0.365723	-0.0138294	918020000	1025100000	1017100000	631420000	1133300000	154230000	997720000	887240000	828630000	691680000	1071700000	1118000000	8.96285	9.01077	9.00736	8.80032	9.05434	8.18817	8.99901	8.94804	8.91836	8.83991	9.03007	9.04844	1	0.99985
0.44867	0.92297	1.1278	1.1392	0.99553	1.1334	0.81446	0.84234	1.0694	0.49539	0.86098	1.1507	-1.15627	-0.115644	0.173511	0.188021	-0.00646329	0.180657	-0.296084	-0.247525	0.0968015	-1.01336	-0.215948	0.202512	19589000	218980000	527940000	7144700	10556000	548910000	32161000	128680000	280830000	2885600	254690000	337520000	7.29201	8.3404	8.72258	6.85398	7.0235	8.7395	7.50733	8.10951	8.44844	6.46024	8.40601	8.5283	0.999998	1
1.0532	1.0576	0.99454	0.98823	1.0336	1.0353	1.0691	1.0191	0.9611	0.93685	0.89232	0.9866	0.0747794	0.0807941	-0.00789873	-0.0170813	0.0476779	0.0500489	0.0963968	0.0272955	-0.0572416	-0.09411	-0.164367	-0.0194628	1524800000	945950000	1581000000	820580000	1062200000	1850100000	1621900000	1043600000	1447600000	899800000	1157000000	1464700000	9.18321	8.97587	9.19893	8.91412	9.02621	9.2672	9.21002	9.01853	9.16065	8.95415	9.06333	9.16575	1	1
0.97347	0.9254	1.3236	0.92934	1.0185	1.1571	0.72578	0.78826	1.1123	0.94345	0.97061	1.2128	-0.0387916	-0.111851	0.404467	-0.105722	0.0264459	0.210513	-0.462396	-0.343257	0.153546	-0.0839821	-0.0430363	0.278342	649150000	20348000	11470000	412000000	16937000	25175000	904250000	48365000	27681000	425350000	45940000	23587000	8.81235	7.30852	7.05956	8.6149	7.22884	7.40097	8.95629	7.68453	7.44218	8.62875	7.66219	7.37267	1	1
1.0832	1.2011	1.0238	1.1005	1.1915	0.98988	1.0423	1.1567	1.0387	1.1075	1.1923	0.97261	0.1153	0.264356	0.0339339	0.138159	0.252779	-0.0146744	0.0597706	0.210015	0.054779	0.147307	0.253747	-0.0400667	653700000	517910000	667250000	403030000	910200000	969370000	658010000	526310000	130960000	435250000	793730000	650970000	8.81538	8.71425	8.82429	8.60534	8.95914	8.98649	8.81823	8.72124	8.11714	8.63874	8.89967	8.81356	0.999208	0.996722
1.0573	0.95074	1.0678	1.0347	1.0286	1.0506	0.9987	1.0092	1.11	0.91558	1.0478	1.0212	0.0803848	-0.0728773	0.0946415	0.0492126	0.040682	0.0712136	-0.00187669	0.0132121	0.15056	-0.127242	0.0673633	0.0302654	3495900000	2362100000	3451700000	1613200000	2966100000	5440900000	4126400000	2810500000	2904500000	1929000000	2424900000	3007800000	9.54356	9.3733	9.53803	9.20769	9.47219	9.73567	9.61557	9.44878	9.46307	9.28533	9.38469	9.47825	1	1
0.66542	1.1143	0.72097	0.94188	1.1374	0.91619	0.79009	1.1926	1.0063	0.9911	1.0596	1.6854	-0.587663	0.156138	-0.471989	-0.0863848	0.18574	-0.126281	-0.339911	0.25411	0.00906043	-0.0128974	0.0835197	0.753091	1194600000	878230000	924860000	917990000	644770000	1043900000	1202300000	542200000	560500000	873250000	824210000	728120000	9.07722	8.94361	8.96608	8.96284	8.8094	9.01866	9.08001	8.73416	8.74858	8.94114	8.91604	8.8622	1	0.999992
1.0317	1.1143	0.97696	1.0312	1.1374	0.91619	1.0267	1.0954	1.0063	0.97748	1.0596	0.90206	0.0450235	0.156138	-0.0336286	0.0443242	0.18574	-0.126281	0.0380147	0.131458	0.00906043	-0.0328609	0.0835197	-0.148705	1148000000	878230000	914870000	892410000	644770000	1043900000	1158500000	516340000	560500000	843170000	824210000	690840000	9.05994	8.94361	8.96136	8.95056	8.8094	9.01866	9.0639	8.71294	8.74858	8.92592	8.91604	8.83938	1	0.999999
1.1184	1.3975	0.59932	1.388	NaN	0.93288	1.2422	NaN	0.88994	1.3872	1.4666	NaN	0.161436	0.482848	-0.738602	0.473008	NaN	-0.100237	0.312897	NaN	-0.16822	0.472176	0.552475	NaN	20349000	7670600	14232000	16570000	0	15235000	31396000	0	13040000	17531000	4460500	0	7.30854	6.88483	7.15327	7.21932	NaN	7.18284	7.49687	NaN	7.11528	7.24381	6.64938	NaN	0.858516	0.96658
0.96436	1.0746	0.87872	0.9153	NaN	1.0063	0.95229	NaN	0.90749	0.84674	0.86939	1.0788	-0.0523563	0.1038	-0.186525	-0.127683	NaN	0.00906043	-0.0705271	NaN	-0.140046	-0.240009	-0.201925	0.109427	71401000	46437000	16825000	62358000	0	158230000	103020000	0	70259000	93290000	35332000	92492000	7.8537	7.66686	7.22596	7.79489	NaN	8.19929	8.01292	NaN	7.8467	7.96984	7.54817	7.9661	0.931956	0.958409
1.0715	0.93154	0.91886	1.0265	0.92666	0.96981	0.92126	0.8315	0.87003	0.94447	0.7808	1.1291	0.0996318	-0.10231	-0.122083	0.0377336	-0.109888	-0.0442259	-0.11832	-0.266212	-0.200863	-0.0824231	-0.356975	0.175173	335370000	280670000	222480000	139130000	244430000	322720000	483390000	175300000	167530000	197250000	171870000	339360000	8.52552	8.4482	8.34729	8.14342	8.38815	8.50883	8.6843	8.24378	8.22409	8.29502	8.2352	8.53066	0.999839	0.999923
0.93964	NaN	1.0866	0.86623	0.85752	1.0888	1.0238	NaN	NaN	1.0251	0.90941	1.5271	-0.08982	NaN	0.119821	-0.207178	-0.221758	0.122739	0.0339339	NaN	NaN	0.0357646	-0.136997	0.610795	5545800	0	10612000	8497900	2139300	5827800	8878100	0	0	11336000	1907100	5890900	6.74396	NaN	7.0258	6.92931	6.33027	6.7655	6.94832	NaN	NaN	7.05446	6.28037	6.77018	0.99998	NaN
1.9123	4.4709	0.44645	1.7752	0.65603	1.4613	0.9832	0.65161	0.21041	2.5735	0.98234	2.8286	0.935309	2.16057	-1.16343	0.827982	-0.608166	0.547252	-0.0244432	-0.617919	-2.24872	1.36373	-0.0257057	1.50009	119130000	81166000	79478000	90902000	119700000	170500000	173690000	100310000	54944000	39758000	95456000	127300000	8.07602	7.90937	7.90025	7.95857	8.07809	8.23172	8.23977	8.00134	7.73992	7.59942	7.9798	8.10483	1	0.999993
0.94665	1.3489	1.1497	1.0224	1.0331	1.0834	1.1618	NaN	NaN	0.83052	NaN	0.64045	-0.0790969	0.431783	0.201258	0.0319598	0.0469799	0.115566	0.216362	NaN	NaN	-0.267913	NaN	-0.642842	63190000	16054000	48213000	128310000	69303000	93757000	35110000	0	0	10831000	0	40470000	7.80065	7.20558	7.68316	8.10826	7.84075	7.972	7.54543	NaN	NaN	7.03467	NaN	7.60713	0.763449	0.739193
0.90645	0.93407	1.0813	0.99707	0.92408	1.0851	0.97667	0.90643	1.1712	1.0311	1.0413	1.3082	-0.141701	-0.0983974	0.112767	-0.00423328	-0.11391	0.117828	-0.0340569	-0.141733	0.227988	0.0441843	0.0583859	0.387583	179800000	157320000	135100000	106430000	184010000	188920000	108010000	149790000	130130000	127810000	144430000	103790000	8.25479	8.19678	8.13066	8.02706	8.26484	8.27628	8.03346	8.17548	8.11438	8.10656	8.15966	8.01616	0.999859	0.986846
0.86872	0.80837	1.1296	0.80057	0.67646	0.88309	0.51325	0.40537	0.81204	0.44568	0.4731	0.58718	-0.203037	-0.306912	0.175812	-0.3209	-0.563923	-0.179368	-0.962266	-1.30269	-0.300377	-1.16592	-1.07978	-0.768125	58322000	82040000	59461000	47647000	65371000	55011000	208680000	63437000	41605000	81435000	125920000	76616000	7.76583	7.91403	7.77423	7.67804	7.81539	7.74045	8.31948	7.80234	7.61915	7.91081	8.10009	7.88432	0.999673	0.990927
NaN	0.80767	1.0694	1.0053	0.79722	1.2927	0.99044	0.67277	1.3401	1.0148	0.77773	1.5539	NaN	-0.308162	0.0968015	0.00762616	-0.32695	0.370388	-0.0138585	-0.571815	0.422341	0.0211954	-0.362659	0.635894	0	17195000	18056000	7844800	17945000	12288000	13236000	8098600	11936000	7128300	12771000	16155000	NaN	7.2354	7.25662	6.89458	7.25394	7.08948	7.12176	6.90841	7.07686	6.85299	7.10622	7.20831	0.946946	0.991778
0.93178	0.79579	1.2667	0.93335	0.84252	1.1037	0.94925	0.84397	1.1463	0.88645	0.77731	1.1131	-0.101939	-0.32954	0.341075	-0.0995099	-0.247217	0.142348	-0.07514	-0.244736	0.196985	-0.173889	-0.363438	0.154583	161450000	191510000	192600000	115780000	297530000	198940000	158310000	214320000	122370000	111400000	220700000	150850000	8.20804	8.28219	8.28466	8.06363	8.47353	8.29872	8.19951	8.33106	8.08767	8.04689	8.3438	8.17855	0.999018	0.998805
1.087	1.0472	1.1582	0.74381	0.89892	1.2756	0.98387	0.96804	NaN	0.87304	NaN	1.8643	0.120352	0.066537	0.211884	-0.426994	-0.153735	0.351176	-0.0234604	-0.0468614	NaN	-0.19588	NaN	0.898634	12394000	66827000	11496000	70432000	8727800	16712000	70439000	84258000	0	67049000	0	14139000	7.09321	7.82495	7.06055	7.84777	6.9409	7.22303	7.84781	7.92561	NaN	7.82639	NaN	7.15042	1	0.993856
0.85342	0.67477	1.2104	0.83969	0.7419	1.5224	NaN	0.6926	NaN	0.93747	0.70461	1.7531	-0.228672	-0.567532	0.275484	-0.252071	-0.430703	0.606348	NaN	-0.529906	NaN	-0.0931555	-0.505103	0.809908	19531000	26526000	26176000	17894000	40743000	16414000	0	14938000	0	20548000	22356000	26982000	7.29072	7.42367	7.4179	7.25271	7.61005	7.21521	NaN	7.17429	NaN	7.31277	7.34939	7.43107	0.975156	0.997899
0.95235	0.74376	1.4167	0.37509	0.79915	1.0816	0.90905	0.23483	NaN	0.68348	0.64532	1.4531	-0.0704362	-0.427091	0.502534	-1.41469	-0.323462	0.113167	-0.137569	-2.09031	NaN	-0.549029	-0.631913	0.539134	107230000	57708000	48773000	77922000	59239000	5170300	42378000	7787100	0	68392000	67370000	48988000	8.03032	7.76124	7.68818	7.89166	7.77261	6.71352	7.62714	6.89138	NaN	7.83501	7.82847	7.69009	1	1
0.95376	4.6693	1.1616	0.98152	1.0802	1.1453	0.95682	NaN	1.0705	0.92446	NaN	0.96104	-0.0683018	2.22321	0.216113	-0.0269104	0.111298	0.195726	-0.0636805	NaN	0.0982848	-0.113317	NaN	-0.0573316	36425000	6544900	152390000	61759000	8653100	278860000	42591000	0	112760000	93555000	0	134450000	7.5614	6.8159	8.18296	7.7907	6.93717	8.44539	7.62932	NaN	8.05216	7.97107	NaN	8.12856	0.891366	0.935971
0.9416	1.0361	1.1846	0.96649	1.1094	1.351	0.95872	0.98782	1.1368	0.89494	1.0323	1.0389	-0.0868137	0.0511633	0.2444	-0.0491733	0.14978	0.434028	-0.0608185	-0.0176799	0.184978	-0.160137	0.0458623	0.0550568	502020000	368510000	591740000	306560000	322410000	754530000	559100000	136260000	423230000	399500000	354810000	334020000	8.70072	8.56645	8.77213	8.48652	8.50841	8.87768	8.74749	8.13437	8.62658	8.60152	8.55	8.52377	1	1
0.75851	0.11916	7.4986	0.88932	1.1716	0.91812	0.7396	0.75401	1.0024	0.68246	0.89821	0.7031	-0.39876	-3.06903	2.90662	-0.169225	0.22848	-0.123245	-0.435183	-0.407344	0.00345838	-0.551184	-0.154875	-0.508198	19145000	29602000	12923000	11398000	69133000	38196000	41300000	38872000	14509000	15064000	58732000	17923000	7.28206	7.47132	7.11136	7.05683	7.83969	7.58202	7.61595	7.58964	7.16164	7.17794	7.76887	7.25341	1	1
0.89732	0.83519	1.0194	0.89706	0.81311	1.0073	0.91821	0.80717	1.0353	0.88073	0.71098	1.221	-0.156306	-0.259824	0.0277203	-0.156724	-0.298478	0.0104934	-0.123104	-0.309056	0.0500489	-0.183228	-0.492119	0.288063	312150000	404940000	151460000	180480000	346030000	253250000	380260000	15523000	170330000	170750000	400130000	212380000	8.49436	8.60739	8.1803	8.25643	8.53911	8.40355	8.58008	7.19098	8.23129	8.23236	8.6022	8.32711	1	1
1.0127	0.97567	0.99847	1.011	0.99861	1.0115	0.97865	1.3232	0.95567	0.98647	0.98054	1.1231	0.0182068	-0.0355348	-0.002209	0.015783	-0.00200671	0.0164963	-0.0311351	0.404031	-0.0654156	-0.0196529	-0.0283516	0.167486	194420000	18044000	195690000	132130000	17187000	188710000	241550000	32044000	158170000	178760000	9382100	178500000	8.28874	7.25633	8.29157	8.121	7.2352	8.27579	8.38301	7.50575	8.19912	8.25227	6.9723	8.25164	0.999778	0.999436
0.8551	1.2608	1.1004	1.0284	NaN	NaN	1.1957	NaN	1.2747	1.4539	NaN	1.5117	-0.225835	0.334339	0.138028	0.0404014	NaN	NaN	0.257856	NaN	0.350158	0.539928	NaN	0.596172	23553000	8957300	37870000	41364000	0	0	41077000	0	14337000	25977000	0	26433000	7.37205	6.95218	7.5783	7.61662	NaN	NaN	7.6136	NaN	7.15646	7.41459	NaN	7.42215	0.999509	0.985447
NaN	1.3297	0.99236	1.162	1.3476	1.0539	NaN	1.2578	1.0503	1.1253	1.5026	0.99309	NaN	0.411101	-0.0110645	0.21661	0.430392	0.075738	NaN	0.330902	0.0708015	0.17031	0.587461	-0.0100037	0	60771000	37749000	16364000	73345000	48456000	0	41076000	32397000	20870000	53375000	31005000	NaN	7.7837	7.57691	7.21389	7.86537	7.68535	NaN	7.61359	7.5105	7.31952	7.72734	7.49143	NaN	0.975901
1.2407	1.1704	0.93679	1.2546	1.1397	1.0042	1.2713	1.0995	0.81769	1.1421	1.2028	1.0616	0.311154	0.227002	-0.0942024	0.327228	0.188654	0.0060466	0.346305	0.136848	-0.290374	0.191689	0.266397	0.0862402	68617000	58199000	57438000	27638000	63435000	69042000	65575000	72432000	39706000	44275000	64626000	49725000	7.83643	7.76492	7.7592	7.44151	7.80233	7.83911	7.81674	7.85993	7.59886	7.64616	7.81041	7.69657	0.623716	0.933848
1.0581	1.1799	0.99029	1.0368	1.1288	0.91728	1.0283	1.215	1.0318	1.0552	1.29	0.58394	0.081476	0.238665	-0.014077	0.0521377	0.17479	-0.124566	0.0402613	0.280956	0.0451634	0.0775164	0.367371	-0.776108	10169000	9077700	18369000	8895600	8956800	19259000	17222000	6175300	8634900	8690700	7312300	14770000	7.00728	6.95798	7.26409	6.94918	6.95215	7.28463	7.23608	6.79066	6.93626	6.93905	6.86405	7.16938	0.999989	0.998127
0.8982	1.0057	0.96099	1.0585	1.184	1.0676	1.2023	1.3129	1.0709	1.3484	1.3692	1.3489	-0.154891	0.0082	-0.0574067	0.0820213	0.243669	0.0943712	0.265797	0.392757	0.0988237	0.431248	0.453333	0.431783	31614000	83907000	88308000	15945000	83567000	86198000	26549000	24484000	54432000	22403000	57830000	63004000	7.49988	7.9238	7.946	7.20262	7.92203	7.9355	7.42405	7.38888	7.73585	7.35031	7.76215	7.79937	1	1
1.0186	1.015	NaN	1.2264	1.0154	1.2417	1.2089	1.0369	NaN	1.3639	1.1058	NaN	0.0265876	0.0214797	NaN	0.29443	0.0220482	0.312317	0.273695	0.0522768	NaN	0.447738	0.145091	NaN	8178400	28189000	0	23331000	48962000	37781000	30312000	19344000	0	17349000	11532000	0	6.91267	7.45008	NaN	7.36793	7.68986	7.57727	7.48161	7.28655	NaN	7.23927	7.0619	NaN	1	1
0.99576	0.59509	0.73165	1.13	0.92131	0.94419	1.4023	1.2658	1.1053	1.9186	1.3163	2.4451	-0.00613	-0.74882	-0.450774	0.176323	-0.118241	-0.0828509	0.487795	0.34005	0.144438	0.940054	0.396488	1.28989	23410000	17594000	34126000	25779000	12911000	16622000	12504000	8046600	13023000	17224000	25881000	28653000	7.3694	7.24536	7.53309	7.41127	7.11096	7.22068	7.09705	6.90561	7.11471	7.23613	7.41298	7.45717	0.973815	0.784826
1.0102	0.92412	0.97858	1.069	NaN	1.0709	1.209	NaN	1.131	1.4127	NaN	2.0816	0.014641	-0.113848	-0.0312383	0.0962619	NaN	0.0988237	0.273814	NaN	0.177599	0.498455	NaN	1.05769	467800000	14916000	484490000	88629000	0	465520000	546380000	0	412380000	312230000	0	482990000	8.67006	7.17365	8.68528	7.94758	NaN	8.66794	8.73749	NaN	8.6153	8.49447	NaN	8.68394	0.991198	0.713404
0.98097	0.83879	0.93644	0.95975	0.79653	1.0717	0.9775	0.83324	0.89618	0.99919	0.77296	1.5057	-0.027719	-0.253618	-0.0947415	-0.0592694	-0.328199	0.0999011	-0.0328314	-0.263196	-0.15814	-0.0011691	-0.371534	0.590434	42279000	68403000	50585000	29477000	80361000	72032000	52398000	83669000	53679000	35716000	56532000	45672000	7.62612	7.83508	7.70402	7.46948	7.90505	7.85753	7.71931	7.92256	7.7298	7.55286	7.75229	7.65965	1	1
0.79111	NaN	0.97989	0.96259	0.74933	1.013	0.97129	NaN	1.1539	0.90168	NaN	1.3511	-0.33805	NaN	-0.0293083	-0.0550067	-0.416327	0.0186342	-0.042026	NaN	0.206518	-0.149313	NaN	0.434134	17726000	0	31386000	10533000	18785000	50282000	38238000	0	14577000	24904000	0	39850000	7.24861	NaN	7.49674	7.02255	7.27381	7.70141	7.5825	NaN	7.16367	7.39627	NaN	7.60043	1	NaN
0.92299	1.1117	1.0955	1.0078	NaN	0.90363	0.81472	NaN	0.91881	0.88455	0.89668	NaN	-0.115613	0.152768	0.131589	0.0112093	NaN	-0.146196	-0.295624	NaN	-0.122162	-0.176984	-0.157335	NaN	13880000	14012000	5786000	31823000	0	8433900	63569000	0	7186100	14957000	11700000	0	7.14239	7.1465	6.76238	7.50274	NaN	6.92603	7.80325	NaN	6.85649	7.17484	7.06819	NaN	1	1
1.1125	NaN	1.0244	1.1041	0.95968	1.0826	1.2158	NaN	1.2331	1.4869	NaN	1.4915	0.153805	NaN	0.0347792	0.142871	-0.0593746	0.1145	0.281906	NaN	0.30229	0.572308	NaN	0.576764	18555000	0	53935000	42502000	9985900	36068000	26915000	0	17591000	17583000	0	25547000	7.26846	NaN	7.73187	7.62841	6.99939	7.55712	7.42999	NaN	7.24529	7.24509	NaN	7.40734	0.999014	NaN
0.87506	1.3344	0.80021	1.0482	1.0365	0.76698	0.98984	1.1006	0.8352	0.89765	1.4034	0.55593	-0.192546	0.416191	-0.321549	0.067914	0.0517201	-0.382739	-0.0147328	0.13829	-0.259806	-0.155775	0.488926	-0.847025	17503000	20326000	21105000	8099900	36265000	216000000	60621000	56088000	50792000	20028000	22806000	25448000	7.24311	7.30805	7.32439	6.90848	7.55949	8.33445	7.78262	7.74887	7.7058	7.30164	7.35805	7.40565	0.990643	0.999561
0.98296	1.0514	1.0051	1.0449	1.0521	0.98633	1.0241	1.0135	0.96214	1.1076	1.0824	1.0391	-0.0247954	0.0723116	0.00733906	0.0633648	0.0732718	-0.0198577	0.0343565	0.0193461	-0.0556812	0.147437	0.114234	0.0553346	1684800000	664000000	3451800000	1437900000	704420000	5044600000	2080800000	270710000	2520200000	1456200000	537320000	2514400000	9.22655	8.82217	9.53805	9.15773	8.84783	9.70283	9.31823	8.4325	9.40144	9.16322	8.73023	9.40043	1	0.999997
0.91648	1.0138	0.99401	0.97234	1.0166	0.99681	0.94004	0.98296	1.068	0.92621	1.019	1.0004	-0.125825	0.0197731	-0.00866777	-0.0404672	0.0237521	-0.00460953	-0.089206	-0.0247954	0.0949116	-0.110589	0.0271541	0.000576887	36643000	47797000	41827000	33188000	36389000	35449000	51979000	26586000	27927000	33388000	35491000	29463000	7.56399	7.6794	7.62146	7.52098	7.56097	7.5496	7.71583	7.42465	7.44602	7.52359	7.55012	7.46928	0.975334	0.975334
1.0345	1.0416	1.1907	1.074	1.4266	1.0881	1.0768	1.241	0.93706	1.1819	1.0898	0.84629	0.0489337	0.0588013	0.25181	0.102994	0.512581	0.121811	0.10675	0.311503	-0.0937867	0.241108	0.124063	-0.240776	2643600000	4090000000	3492600000	1824200000	4826100000	4021200000	3701700000	3097200000	2833100000	2153200000	3624700000	2294000000	9.4222	9.61172	9.54315	9.26107	9.6836	9.60436	9.5684	9.49097	9.45226	9.33308	9.55927	9.36059	0.999995	0.999997
NaN	1.3006	0.97254	NaN	1.106	1.0713	1.1199	1.3089	NaN	1.2718	1.331	0.85317	NaN	0.379177	-0.0401705	NaN	0.145351	0.0993626	0.16337	0.388355	NaN	0.346872	0.412511	-0.229095	0	25989000	22955000	0	17315000	31570000	21337000	16829000	0	21786000	19127000	19008000	NaN	7.41479	7.36088	NaN	7.23842	7.49927	7.32913	7.22606	NaN	7.33818	7.28165	7.27894	NaN	0.998482
1.1195	0.82107	0.97954	1.0622	0.73716	1.1037	1.1515	0.81426	1.0146	1.3109	0.83583	1.6867	0.162855	-0.284423	-0.0298237	0.0870554	-0.43995	0.142348	0.203514	-0.296438	0.0209111	0.390558	-0.258719	0.754203	38582000	34813000	30016000	21060000	8650600	37162000	45572000	35301000	4928800	22487000	33665000	10384000	7.58638	7.54174	7.47735	7.32346	6.93705	7.5701	7.6587	7.54779	6.69274	7.35193	7.52718	7.01636	0.999043	0.999665
1.673	0.8433	1.0709	1.2358	0.76628	0.90625	1.3204	0.96883	0.95776	1.2216	0.90342	0.92502	0.742437	-0.245882	0.0988237	0.305445	-0.384056	-0.142019	0.400975	-0.0456846	-0.0622639	0.288772	-0.146531	-0.112444	94014000	53459000	56502000	76412000	50169000	67477000	156960000	28444000	27745000	17875000	50139000	56004000	7.97319	7.72802	7.75206	7.88316	7.70044	7.82916	8.19579	7.45399	7.44318	7.25225	7.70018	7.74822	0.999984	0.999998
0.95458	1.2667	NaN	0.98681	1.2646	0.96692	0.68555	1.4697	NaN	1.2085	1.5243	NaN	-0.067062	0.341075	NaN	-0.0191557	0.338681	-0.0485315	-0.544666	0.555522	NaN	0.273218	0.608147	NaN	12494000	15519000	0	11221000	17249000	8504300	15524000	11959000	0	119550000	17083000	0	7.0967	7.19086	NaN	7.05003	7.23676	6.92964	7.191	7.07769	NaN	8.07755	7.23256	NaN	0.999999	1
1.0988	1.1749	1.0403	1.0616	1.0818	0.94402	1.6226	NaN	0.91078	1.6504	1.2624	NaN	0.135929	0.232538	0.0569996	0.0862402	0.113434	-0.0831107	0.698307	NaN	-0.134825	0.722816	0.336169	NaN	51018000	20639000	6009200	35071000	65425000	45075000	29905000	0	5097300	33792000	27565000	0	7.70772	7.31469	6.77882	7.54495	7.81574	7.65394	7.47574	NaN	6.70734	7.52881	7.44036	NaN	0.80905	0.711935
1.1104	1.1141	0.90345	1.1284	1.1258	0.95488	1.3082	1.0503	0.93679	1.3251	1.214	0.9932	0.151079	0.155879	-0.146483	0.174279	0.170951	-0.0666087	0.387583	0.0708015	-0.0942024	0.406101	0.279768	-0.00984383	161890000	131900000	194880000	105550000	186930000	196830000	163000000	92589000	126510000	97564000	91281000	146230000	8.20922	8.12024	8.28977	8.02346	8.27168	8.29409	8.21219	7.96656	8.10212	7.98929	7.96038	8.16504	0.899089	0.847389
1.0575	0.9479	0.96099	3.1186	0.94174	NaN	0.97897	NaN	1.1588	1.0379	NaN	NaN	0.0806577	-0.0771932	-0.0574067	1.6409	-0.0865993	NaN	-0.0306635	NaN	0.212632	0.0536674	NaN	NaN	124200000	104290000	106430000	9708500	92594000	0	138320000	0	60975000	106810000	0	0	8.09412	8.01824	8.02706	6.98715	7.96658	NaN	8.14088	NaN	7.78515	8.02861	NaN	NaN	0.734535	0.93184
NaN	NaN	NaN	0.99275	NaN	1.1915	1.3353	0.86021	1.2034	1.1699	0.81178	1.6775	NaN	NaN	NaN	-0.0104977	NaN	0.252779	0.417164	-0.217239	0.267116	0.226385	-0.300839	0.746313	0	0	0	3668400	0	9530500	13784000	11878000	8228200	4080800	10625000	10410000	NaN	NaN	NaN	6.56448	NaN	6.97912	7.13938	7.07474	6.9153	6.61075	7.02633	7.01745	NaN	NaN
0.97466	1.0625	1.0183	1.0749	1.1131	0.96696	1.1669	1.1515	1.2073	1.3839	1.4705	1.1098	-0.0370291	0.0874628	0.0261627	0.104203	0.154583	-0.0484719	0.222681	0.203514	0.271784	0.46874	0.556307	0.1503	244980000	65817000	200590000	172810000	53747000	220880000	309680000	47109000	110550000	208300000	69393000	140320000	8.38913	7.81834	8.30231	8.23757	7.73035	8.34416	8.49091	7.6731	8.04356	8.31869	7.84132	8.14712	0.99961	0.999978
0.99815	1.1471	1.155	0.73432	0.98464	NaN	NaN	NaN	NaN	NaN	NaN	NaN	-0.00267147	0.197991	0.207893	-0.445519	-0.0223317	NaN	NaN	NaN	NaN	NaN	NaN	NaN	6471000	5707800	4535500	5063600	10863000	0	0	0	0	0	0	0	6.81097	6.75647	6.65663	6.70446	7.03595	NaN	NaN	NaN	NaN	NaN	NaN	NaN	0.91992	0.726489
1.0937	1.3648	0.92615	1.3369	1.0664	1.0792	1.4273	NaN	NaN	1.2184	1.9542	0.90301	0.129217	0.44869	-0.110682	0.418892	0.0927488	0.109962	0.513289	NaN	NaN	0.284988	0.966578	-0.147186	24925000	16827000	21734000	13116000	18793000	33280000	20730000	0	0	14626000	11218000	17244000	7.39664	7.22601	7.33714	7.1178	7.274	7.52218	7.3166	NaN	NaN	7.16513	7.04992	7.23664	1	0.999999
NaN	1.0927	1.0363	1.1835	0.78162	1.1423	0.86261	NaN	1.3473	0.78532	1.4533	1.0324	NaN	0.127897	0.0514416	0.24306	-0.355461	0.191942	-0.21322	NaN	0.430071	-0.348647	0.539333	0.0460021	0	14579000	11699000	7889400	16092000	17790000	4723100	0	8336600	6172400	6022400	16083000	NaN	7.16373	7.06815	6.89704	7.20661	7.25018	6.67423	NaN	6.92099	6.79045	6.77977	7.20637	NaN	0.999967
NaN	0.8597	0.83732	1.0182	0.84233	0.87457	1.1414	0.96521	0.95488	1.1534	1.0226	1.5878	NaN	-0.218095	-0.256149	0.026021	-0.247543	-0.193354	0.190804	-0.0510852	-0.0666087	0.205893	0.032242	0.667029	0	38161000	23524000	15342000	32926000	18664000	50938000	38250000	18842000	16224000	34417000	21854000	NaN	7.58162	7.37151	7.18588	7.51754	7.271	7.70704	7.58263	7.27513	7.21016	7.53677	7.33953	NaN	0.999996
1.0466	1.5737	0.98323	1.1231	1.4647	0.9955	1.1308	1.4294	0.93563	1.2157	1.3947	0.81251	0.0657101	0.654161	-0.0243992	0.167486	0.550605	-0.00650674	0.177344	0.51541	-0.0959899	0.281787	0.479955	-0.299542	45758000	59115000	81148000	38483000	51855000	65798000	85908000	41540000	54700000	32886000	58670000	54851000	7.66047	7.7717	7.90928	7.58527	7.71479	7.81821	7.93403	7.61847	7.73799	7.51701	7.76842	7.73918	0.999999	0.999993
1.1541	1.1948	0.98098	1.0831	1.0748	0.9396	1.0644	1.0932	0.91859	1.0582	1.1117	0.81976	0.206768	0.256769	-0.0277044	0.115166	0.104068	-0.0898814	0.0900404	0.128557	-0.122507	0.0816123	0.152768	-0.286726	122570000	183080000	159460000	107240000	197430000	253700000	149190000	160430000	144210000	112970000	169230000	124200000	8.08838	8.26264	8.20265	8.03036	8.29541	8.40432	8.17374	8.20529	8.159	8.05296	8.22848	8.09412	1	0.999999
0.75435	0.94266	0.89732	0.71295	0.61107	0.8399	0.46838	0.38647	0.44687	0.44059	0.38858	0.45824	-0.406694	-0.0851906	-0.156306	-0.488127	-0.710591	-0.251711	-1.09425	-1.37157	-1.16207	-1.18249	-1.36372	-1.12583	11766000	18325000	20356000	11886000	17037000	28001000	44263000	20895000	11659000	16830000	25525000	29468000	7.07063	7.26304	7.30869	7.07504	7.23139	7.44717	7.64604	7.32004	7.06666	7.22608	7.40697	7.46935	0.999984	0.999971
1.0302	0.86298	1.0171	0.84843	0.84648	1.0519	0.75483	NaN	1.0764	1.0001	0.5503	1.4594	0.0429245	-0.212601	0.0244615	-0.237132	-0.240452	0.0729976	-0.405776	NaN	0.106214	0.000144286	-0.86171	0.545375	7245000	17141000	11867000	11633000	18468000	22391000	9744500	0	7494500	8362100	8298000	23090000	6.86004	7.23404	7.07434	7.06569	7.26642	7.35007	6.98876	NaN	6.87474	6.92232	6.91897	7.36342	0.999981	0.999463
1.0479	NaN	0.88682	1.0853	1.1624	1.0239	1.0498	NaN	1.0297	1.0285	NaN	0.97717	0.067501	NaN	-0.173287	0.118094	0.217107	0.0340749	0.0701145	NaN	0.0422241	0.0405417	NaN	-0.0333185	23989000	0	91622000	26851000	14398000	121520000	30107000	0	87637000	28359000	0	51856000	7.38001	NaN	7.962	7.42896	7.1583	8.08465	7.47867	NaN	7.94269	7.45269	NaN	7.7148	0.867613	NaN
0.83352	1.052	0.98667	1.0415	NaN	1.584	NaN	NaN	NaN	1.2251	NaN	NaN	-0.262711	0.0731348	-0.0193604	0.0586628	NaN	0.663572	NaN	NaN	NaN	0.292899	NaN	NaN	5159100	3343100	8488800	10853000	0	8539400	0	0	0	6184900	0	0	6.71257	6.52415	6.92885	7.03555	NaN	6.93143	NaN	NaN	NaN	6.79133	NaN	NaN	1	1
1.0102	1.0129	1.0743	0.82981	0.6864	1.1051	0.70222	NaN	1.019	0.66049	NaN	1.0025	0.014641	0.0184917	0.103397	-0.269147	-0.542879	0.144177	-0.510005	NaN	0.0271541	-0.598391	NaN	0.00360232	9126000	7969100	42900000	9825400	15043000	59162000	12732000	0	36195000	8335400	0	28123000	6.96028	6.90141	7.63246	6.99235	7.17733	7.77204	7.1049	NaN	7.55865	6.92093	NaN	7.44906	1	0.955929
0.94399	1.0327	1.0847	0.77495	0.89887	1.1391	0.90596	1.0455	1.0405	NaN	0.87697	1.0136	-0.0831565	0.0464211	0.117296	-0.367825	-0.153816	0.187894	-0.142481	0.0641931	0.057277	NaN	-0.189401	0.0194884	160800000	113560000	143390000	2344300	134920000	195400000	139850000	108920000	101770000	0	104090000	122660000	8.20629	8.05523	8.15652	6.37001	8.13008	8.29092	8.14566	8.03711	8.00762	NaN	8.01741	8.0887	0.999899	0.999933
1.0761	1.2695	0.96161	1.0872	1.3409	1.0293	1.0353	1.1874	0.92437	1.0643	1.0235	0.98596	0.105812	0.34426	-0.0564762	0.120617	0.423202	0.0416635	0.0500489	0.247806	-0.113458	0.0899048	0.0335111	-0.020399	420710000	461730000	387740000	260880000	383020000	446350000	486060000	233330000	227080000	394900000	392890000	306160000	8.62398	8.66439	8.58854	8.41644	8.58322	8.64968	8.68669	8.36797	8.35618	8.59649	8.59427	8.48595	0.999972	0.999828
0.88736	0.60831	0.73758	0.85284	0.62232	0.68904	0.88037	0.81763	0.87343	0.76979	1.0308	1.0862	-0.172409	-0.717121	-0.439128	-0.229653	-0.684272	-0.53734	-0.183818	-0.29048	-0.195236	-0.377463	0.0437644	0.11929	53981000	47691000	38216000	26709000	33074000	50294000	90425000	20311000	31891000	34274000	32715000	38421000	7.73224	7.67844	7.58225	7.42666	7.51949	7.70152	7.95629	7.30773	7.50367	7.53496	7.51475	7.58457	0.999978	0.999994
0.94219	0.25957	0.77294	0.23166	0.27424	3.2848	0.91472	1.047	0.88872	0.29378	0.16726	0.69011	-0.0859101	-1.9458	-0.371572	-2.10992	-1.86649	1.71581	-0.128598	0.0662615	-0.170199	-1.76719	-2.57984	-0.535102	35681000	19877000	21823000	18452000	15938000	18073000	40549000	44639000	18721000	13867000	19393000	86553000	7.55244	7.29835	7.33891	7.26604	7.20243	7.25703	7.60798	7.64971	7.27233	7.14198	7.28764	7.93728	0.999999	0.999995
1.0288	1.0053	0.9959	0.99716	0.88538	0.81714	0.78393	0.84705	0.98969	0.68554	0.81171	0.81196	0.0409626	0.00762616	-0.00592725	-0.00410306	-0.175631	-0.291345	-0.351203	-0.239481	-0.0149514	-0.544687	-0.300964	-0.300519	98247000	129410000	177040000	126880000	88057000	219650000	187630000	73851000	102480000	204510000	106160000	145860000	7.99232	8.11197	8.24807	8.10339	7.94476	8.34173	8.2733	7.86836	8.01064	8.31071	8.02596	8.16394	0.999997	0.999973
NaN	1.2084	1.0251	1.2138	0.7733	1.1134	2.7074	1.2978	1.1396	NaN	1.2074	1.195	NaN	0.273098	0.0357646	0.279531	-0.3709	0.154972	1.43691	0.376068	0.188528	NaN	0.271904	0.257011	0	6163300	2346400	4020800	7921800	2574400	2692900	7557500	2306000	0	4434100	1637600	NaN	6.78981	6.3704	6.60431	6.89882	6.41068	6.43022	6.87838	6.36286	NaN	6.64681	6.21421	NaN	1
NaN	1.7203	0.91485	NaN	2.3412	0.97353	0.9778	1.537	0.67922	NaN	1.2028	0.81796	NaN	0.78266	-0.128393	NaN	1.22725	-0.0387027	-0.0323887	0.620117	-0.558049	NaN	0.266397	-0.289898	0	7016100	7519300	0	6876500	13139000	3182900	14004000	12007000	0	5998300	4722300	NaN	6.8461	6.87618	NaN	6.83737	7.11856	6.50282	7.14625	7.07943	NaN	6.77803	6.67415	NaN	1
1.0302	0.87079	1.1743	1.1011	0.94862	NaN	NaN	0.77452	NaN	1.1101	0.87214	1.1035	0.0429245	-0.199603	0.231801	0.138945	-0.0760978	NaN	NaN	-0.368626	NaN	0.15069	-0.197368	0.142087	35407000	16775000	75124000	18864000	71956000	0	0	47194000	0	13183000	51357000	9099200	7.54909	7.22466	7.87578	7.27563	7.85707	NaN	NaN	7.67389	NaN	7.12001	7.7106	6.959	0.627541	0.531872
0.74543	0.74158	1.3243	0.79006	0.88381	1.3456	0.82787	0.70582	1.2799	0.84153	0.82048	1.166	-0.423855	-0.431326	0.40523	-0.339966	-0.178192	0.42825	-0.272524	-0.502628	0.356031	-0.248913	-0.28546	0.221568	203960000	333920000	279080000	177490000	569470000	298310000	275800000	201510000	197420000	214720000	379050000	242200000	8.30955	8.52364	8.44573	8.24917	8.75547	8.47467	8.44059	8.3043	8.29539	8.33187	8.5787	8.38417	0.830762	0.976475
0.95799	1.1161	1.0681	1.2455	1.165	1.0834	1.2458	1.6426	1.2903	1.1362	1.4073	0.68318	-0.0619175	0.158466	0.0950467	0.316725	0.22033	0.115566	0.317072	0.715981	0.367706	0.184217	0.49293	-0.549662	39961000	69118000	112090000	37388000	85470000	248930000	93427000	76434000	71870000	40834000	63886000	109330000	7.60164	7.83959	8.04957	7.57273	7.93181	8.39608	7.97047	7.88329	7.85655	7.61102	7.80541	8.03874	0.996251	1
1.1113	0.90502	0.9099	0.90906	0.47725	1.1906	0.78169	0.72042	0.58466	1.0957	0.66267	1.5622	0.152248	-0.143978	-0.13622	-0.137553	-1.06718	0.251689	-0.355332	-0.47309	-0.77433	0.131853	-0.593638	0.643579	39321000	27944000	41026000	28329000	48250000	35273000	39313000	49427000	21617000	18121000	25633000	35733000	7.59462	7.44629	7.61306	7.45223	7.6835	7.54744	7.59454	7.69396	7.3348	7.25818	7.4088	7.55307	0.999885	0.990641
NaN	1.201	NaN	1.2151	1.78	NaN	NaN	1.4027	NaN	1.6465	1.2302	0.87806	NaN	0.264236	NaN	0.281075	0.831877	NaN	NaN	0.488206	NaN	0.719402	0.298893	-0.187609	0	30637000	0	8679800	21669000	0	0	28593000	0	7589600	19440000	9795600	NaN	7.48625	NaN	6.93851	7.33584	NaN	NaN	7.45626	NaN	6.88022	7.2887	6.99103	NaN	1
0.92758	0.97718	1.0396	0.93843	0.92232	0.92512	0.96342	0.91812	1.0076	0.92152	0.90112	0.99979	-0.108456	-0.0333038	0.0560286	-0.0916789	-0.116661	-0.112288	-0.0537633	-0.123245	0.010923	-0.117913	-0.150209	-0.000302979	175300000	84680000	195140000	94580000	130730000	193710000	172130000	61815000	177280000	126780000	74827000	187710000	8.24378	7.92778	8.29035	7.9758	8.11638	8.28715	8.23586	7.79109	8.24866	8.10305	7.87406	8.27349	1	1
0.99867	0.83911	0.83522	0.93535	0.85187	0.93571	1.02	0.86182	0.98362	1.0976	0.87475	1.4236	-0.00192009	-0.253068	-0.259772	-0.0964218	-0.231295	-0.0958666	0.0285691	-0.214541	-0.023827	0.134352	-0.193057	0.509544	214320000	7114800	22837000	213530000	64000000	213900000	254850000	38883000	17495000	218630000	62629000	175850000	8.33106	6.85216	7.35864	8.32946	7.80618	8.33021	8.40628	7.58976	7.24291	8.33971	7.79678	8.24514	1	0.999968
1.1652	1.3521	1.017	1.1406	1.4198	0.9572	1.251	1.3587	0.87061	1.4367	1.3357	0.8321	0.220578	0.435202	0.0243196	0.189793	0.505688	-0.0631077	0.323082	0.442227	-0.199902	0.522759	0.417596	-0.265171	465620000	273700000	486440000	372780000	250180000	630900000	62918000	9544400	43805000	357490000	213470000	827730000	8.66803	8.43727	8.68703	8.57145	8.39825	8.79996	7.79877	6.97975	7.64152	8.55326	8.32934	8.91789	0.991914	0.993352
0.90399	0.86893	0.94951	0.90924	0.81065	1.0909	0.87782	0.82033	0.9715	0.78472	0.61894	1.1102	-0.145621	-0.202688	-0.0747449	-0.137267	-0.302849	0.125519	-0.188003	-0.285724	-0.0417141	-0.34975	-0.692129	0.15082	261980000	340310000	149540000	139590000	349090000	203760000	321860000	120750000	143530000	182590000	323580000	154630000	8.41827	8.53187	8.17476	8.14485	8.54294	8.30912	8.50767	8.08189	8.15694	8.26148	8.50998	8.18929	0.906453	0.882298
0.91978	0.62894	NaN	0.69692	0.69707	0.4691	0.85178	0.70213	0.53227	0.79388	NaN	0.86017	-0.120639	-0.669006	NaN	-0.520935	-0.520625	-1.09203	-0.231447	-0.51019	-0.90977	-0.333007	NaN	-0.217306	4391200	1218900	0	12913000	2530100	11838000	17022000	1912000	3628000	5384100	0	11708000	6.64258	6.08597	NaN	7.11103	6.40314	7.07328	7.23101	6.28149	6.55967	6.73111	NaN	7.06848	1	1
0.86895	1.1323	NaN	0.97504	NaN	1.0713	NaN	NaN	NaN	1.0578	1.1002	1.0085	-0.202655	0.179256	NaN	-0.0364667	NaN	0.0993626	NaN	NaN	NaN	0.081067	0.137766	0.0122111	8005500	13373000	0	6708200	0	24562000	0	0	0	6231100	13408000	13377000	6.90339	7.12623	NaN	6.82661	NaN	7.39026	NaN	NaN	NaN	6.79456	7.12736	7.12636	0.772463	0.788228
1.0201	1.3007	0.9867	0.7993	1.0286	0.86393	1.5241	NaN	1.5237	1.892	1.9989	1.9214	0.0287106	0.379288	-0.0193166	-0.323191	0.040682	-0.211014	0.607958	NaN	0.607579	0.919912	0.999206	0.942158	4157400	4514800	9236100	9812800	3940100	13330000	21830000	0	3233600	16927000	3606500	10699000	6.61882	6.65464	6.96549	6.99179	6.59551	7.12483	7.33905	NaN	6.50969	7.22858	6.55709	7.02934	1	1
0.98083	0.97684	1.1434	0.98989	0.88285	1.1734	0.87778	0.94449	1.0997	0.96189	0.89244	1.2364	-0.027925	-0.0338058	0.19333	-0.0146599	-0.17976	0.230695	-0.188069	-0.0823925	0.13711	-0.0560562	-0.164173	0.306146	252920000	148740000	302530000	171790000	98562000	459140000	368440000	64777000	256280000	192470000	140400000	263650000	8.40298	8.17243	8.48077	8.235	7.99371	8.66195	8.56637	7.81142	8.40871	8.28436	8.14737	8.42103	0.999994	0.999899
1.082	0.8794	0.97079	0.93263	1.0283	0.95966	1.1792	0.98471	0.71098	1.3001	1.055	2.8932	0.1137	-0.185409	-0.0427688	-0.100623	0.0402613	-0.0594047	0.237809	-0.0222292	-0.492119	0.378623	0.0772429	1.53267	238720000	42744000	77308000	100230000	20846000	86364000	191580000	42335000	73136000	107260000	25375000	101700000	8.37789	7.63088	7.88822	8.001	7.31902	7.93633	8.28235	7.6267	7.86413	8.03044	7.40441	8.00732	1	1
0.99369	0.92812	0.81285	0.83284	0.6965	0.68979	0.55726	0.45251	0.48412	0.49726	0.5295	0.44509	-0.00913223	-0.107617	-0.298939	-0.263889	-0.521805	-0.535771	-0.843578	-1.14398	-1.04656	-1.00793	-0.917297	-1.16783	1967600000	1811800000	1224700000	1192800000	1282800000	1745000000	3498600000	1647000000	1214800000	1823500000	1994200000	1673500000	9.29394	9.25811	9.08803	9.07657	9.10816	9.2418	9.54389	9.21669	9.0845	9.26091	9.29977	9.22363	1	1
1.0116	0.9996	0.79171	0.86987	0.67566	0.60965	0.54741	0.37991	0.43696	0.4984	0.51996	0.60694	0.016639	-0.000577203	-0.336956	-0.201128	-0.565631	-0.713947	-0.869306	-1.39627	-1.19443	-1.00462	-0.943527	-0.720374	262160000	155570000	231530000	232800000	219370000	216680000	438080000	36215000	215830000	518320000	174460000	298760000	8.41857	8.19193	8.36461	8.36698	8.34118	8.33582	8.64155	7.55889	8.33411	8.7146	8.2417	8.47532	1	1
1.0425	1.1334	0.91041	1.0317	1.0918	0.87832	1.0747	1.1356	0.91737	1.1173	1.0595	0.82551	0.0600474	0.180657	-0.135412	0.0450235	0.126709	-0.187182	0.103934	0.183455	-0.124424	0.160017	0.0833836	-0.276642	1342000000	1096800000	1155700000	867780000	932710000	1079200000	1262000000	615990000	456660000	947920000	1016400000	1209900000	9.12775	9.04013	9.06285	8.93841	8.96975	9.0331	9.10106	8.78957	8.65959	8.97677	9.00706	9.08275	1	1
1.1973	1.5437	1.2388	1.2877	1.6633	1.2571	1.5801	1.414	1.0705	1.9527	1.4188	1.2121	0.259785	0.626392	0.308943	0.364797	0.734048	0.330099	0.660016	0.499782	0.0982848	0.96547	0.504671	0.277509	28392000	7841300	25785000	26553000	6262700	39756000	32391000	7141600	24089000	24063000	7125400	25133000	7.4532	6.89439	7.41137	7.42411	6.79676	7.5994	7.51042	6.8538	7.38182	7.38135	6.85281	7.40024	0.5	0.5
0.98487	0.95244	NaN	NaN	NaN	NaN	0.64098	1.0677	0.98219	NaN	NaN	1.2142	-0.0219948	-0.0702998	NaN	NaN	NaN	NaN	-0.641649	0.0945064	-0.0259259	NaN	NaN	0.280006	86378000	13635000	0	0	0	0	26369000	2689700	2562800	0	0	395360000	7.9364	7.13466	NaN	NaN	NaN	NaN	7.42109	6.4297	6.40871	NaN	NaN	8.59699	0.510146	0.542937
1.0333	0.9489	0.94761	0.99931	0.90952	1.1388	1.0544	0.97037	0.97113	1.0249	0.9817	1.2696	0.0472592	-0.0756721	-0.0776346	-0.000995779	-0.136823	0.187514	0.0764222	-0.0433931	-0.0422636	0.0354831	-0.0266459	0.344374	2526100000	2187800000	715290000	1987900000	2675500000	965570000	2370900000	1323900000	1165300000	1867300000	1738600000	632600000	9.40245	9.34001	8.85448	9.29839	9.4274	8.98478	9.37491	9.12186	9.06644	9.27121	9.2402	8.80113	0.905958	0.933255
0.8814	1.0383	0.96538	1.1528	0.99177	1.0317	0.929	1.1249	1.0667	0.9604	1.1013	0.98251	-0.182131	0.0542234	-0.0508311	0.205142	-0.0119225	0.0450235	-0.106249	0.169797	0.0931545	-0.0582927	0.139208	-0.0254561	27275000	39953000	23610000	15467000	49783000	27604000	32295000	15252000	16985000	15741000	38607000	18052000	7.43576	7.60155	7.3731	7.18941	7.69708	7.44097	7.50914	7.18333	7.23007	7.19703	7.58667	7.25653	1	1
1.0933	0.91059	1.0363	0.96513	0.87477	1.036	0.98948	0.83177	0.90185	1.0154	0.84899	1.1327	0.128689	-0.135127	0.0514416	-0.0512049	-0.193024	0.051024	-0.0152575	-0.265743	-0.149041	0.0220482	-0.23618	0.179766	93822000	25711000	31996000	73836000	15233000	20010000	128910000	18959000	11660000	72131000	14277000	10178000	7.9723	7.41012	7.5051	7.86827	7.18279	7.30125	8.11029	7.27782	7.0667	7.85812	7.15464	7.00766	0.999997	0.990748
0.8738	0.80005	NaN	0.63551	0.7649	0.99474	0.85831	NaN	0.90249	0.50861	0.57686	NaN	-0.194625	-0.321838	NaN	-0.654013	-0.386657	-0.00760859	-0.220429	NaN	-0.148017	-0.975368	-0.793707	NaN	8448100	13441000	0	7604500	15755000	14230000	13461000	0	14256000	13945000	14259000	0	6.92676	7.12843	NaN	6.88107	7.19742	7.1532	7.12908	NaN	7.154	7.14442	7.15409	NaN	0.971224	0.963723
0.63362	0.9143	1.0045	0.9532	0.97739	0.98577	0.94183	0.95099	1.0602	0.90514	0.97064	0.96813	-0.65831	-0.12926	0.00647761	-0.0691492	-0.0329938	-0.020677	-0.0864614	-0.0724979	0.0843364	-0.143787	-0.0429918	-0.0467273	683510000	493010000	486990000	453310000	559320000	542490000	726580000	561700000	376690000	840270000	515360000	514860000	8.83474	8.69286	8.68752	8.6564	8.74766	8.73439	8.86128	8.7495	8.57598	8.92442	8.71211	8.71169	0.998859	0.998285
NaN	NaN	0.91572	1.061	1.0746	0.95371	1.0174	1.0231	0.85906	1.0585	1.0399	0.98637	NaN	NaN	-0.127022	0.0854246	0.1038	-0.0683774	0.024887	0.0329472	-0.219169	0.0820213	0.0564447	-0.0197991	0	0	49079000	34142000	66496000	72800000	137490000	119920000	40518000	34842000	71271000	63376000	NaN	NaN	7.6909	7.53329	7.8228	7.86213	8.13827	8.07889	7.60765	7.5421	7.85291	7.80192	NaN	NaN
1.0946	1.0989	0.84537	1.0338	1.1099	0.88087	NaN	NaN	0.88686	NaN	1.1272	1.0321	0.130404	0.13606	-0.242345	0.0479571	0.15043	-0.182999	NaN	NaN	-0.173222	NaN	0.172743	0.0455827	105550000	76972000	67049000	43273000	55016000	86626000	0	0	51939000	0	66850000	75258000	8.02346	7.88633	7.82639	7.63622	7.74049	7.93765	NaN	NaN	7.71549	NaN	7.8251	7.87655	0.984945	0.97184
0.92893	0.87983	1.1833	0.98132	NaN	1.2467	0.99723	0.71286	1.195	0.97264	0.8931	1.5007	-0.106358	-0.184703	0.242816	-0.0272044	NaN	0.318114	-0.00400182	-0.488309	0.257011	-0.0400222	-0.163106	0.585636	43782000	15365000	46337000	41693000	0	52262000	7086100	5188900	34024000	47469000	9557800	43771000	7.6413	7.18653	7.66593	7.62006	NaN	7.71819	6.85041	6.71508	7.53179	7.67641	6.98036	7.64119	0.963331	0.944928
1.0147	0.933	0.99981	0.91545	0.82572	1.0417	0.88111	0.76238	0.93675	0.8746	0.75994	0.95354	0.0210533	-0.100051	-0.000274166	-0.127447	-0.276275	0.0589399	-0.182606	-0.391418	-0.094264	-0.193305	-0.396043	-0.0686346	16496000	13966000	20318000	13549000	11988000	27093000	17980000	4928900	13013000	9691300	13721000	15984000	7.21738	7.14507	7.30788	7.13191	7.07875	7.43286	7.25479	6.69275	7.11438	6.98638	7.13739	7.20369	0.688037	0.692295
0.97409	1.0493	1.0159	1.3161	1.0573	1.0694	0.98044	0.91451	0.98573	1.1302	1.0348	1.1139	-0.037873	0.0694272	0.0227584	0.396269	0.0803848	0.0968015	-0.0284987	-0.128929	-0.0207356	0.176578	0.049352	0.15562	18609000	18855000	49701000	23738000	18414000	60002000	24048000	14924000	36799000	22739000	11669000	35095000	7.26972	7.27543	7.69637	7.37544	7.26515	7.77817	7.38108	7.17389	7.56584	7.35677	7.06703	7.54525	1	0.999402
1.1027	0.81841	0.95246	NaN	0.82331	1.2901	0.98122	2.5408	1.0975	NaN	0.78448	1.2912	0.14104	-0.289104	-0.0702696	NaN	-0.280492	0.367483	-0.0273514	1.34528	0.134221	NaN	-0.350191	0.368712	22871000	34539000	17995000	0	152800000	50281000	45384000	120030000	37967000	0	25995000	18305000	7.35929	7.53831	7.25515	NaN	8.18412	7.7014	7.6569	8.07929	7.57941	NaN	7.41489	7.26257	0.996685	0.987453
1.1105	0.71663	0.97189	0.95886	NaN	1.1661	1.0617	NaN	0.97544	1.2742	NaN	2.0204	0.151209	-0.4807	-0.0411351	-0.0606079	NaN	0.221692	0.0863761	NaN	-0.0358749	0.349592	NaN	1.01464	6700900	5677500	11091000	3955600	0	24090000	8523900	0	7052700	3128600	0	9996700	6.82613	6.75416	7.04497	6.59721	NaN	7.38184	6.93064	NaN	6.84836	6.49535	NaN	6.99986	1	1
0.9492	1.2961	1.1044	0.95691	NaN	NaN	0.84183	1.2078	NaN	1.1272	1.2485	0.81431	-0.075216	0.374177	0.143263	-0.0635448	NaN	NaN	-0.248399	0.272382	NaN	0.172743	0.320196	-0.29635	27359000	31957000	31105000	17425000	0	0	33874000	28647000	0	13916000	28429000	26594000	7.4371	7.50457	7.49283	7.24117	NaN	NaN	7.52987	7.45708	NaN	7.14351	7.45376	7.42478	0.841965	0.897399
NaN	1.4116	1.5473	1.2708	1.6481	1.5521	1.0337	1.1161	1.2969	1.1078	1.0253	0.87397	NaN	0.497331	0.629753	0.345737	0.720804	0.634221	0.0478175	0.158466	0.375067	0.147697	0.0360461	-0.194344	0	24455000	102110000	50547000	19983000	83613000	85412000	8935600	59822000	79426000	35552000	16114000	NaN	7.38837	8.00907	7.7037	7.30066	7.92227	7.93152	6.95112	7.77686	7.89996	7.55086	7.2072	NaN	0.999565
NaN	0.78849	0.87809	1.2352	1.0519	0.95308	1.2267	0.5383	NaN	NaN	1.0766	1.1831	NaN	-0.342836	-0.187559	0.304745	0.0729976	-0.0693308	0.294782	-0.893518	NaN	NaN	0.106482	0.242572	0	33994000	24198000	12153000	33369000	36872000	32546000	24518000	0	0	21953000	28273000	NaN	7.5314	7.38378	7.08468	7.52334	7.5667	7.5125	7.38949	NaN	NaN	7.34149	7.45137	0.963193	0.998014
0.99348	0.93588	1.1293	0.8511	1.0556	1.0322	0.91716	NaN	1.2399	0.8108	NaN	1.0005	-0.00943713	-0.0956045	0.175429	-0.232599	0.0780633	0.0457225	-0.124755	NaN	0.310224	-0.302582	NaN	0.000721115	54550000	57164000	175600000	84753000	80508000	171060000	126780000	0	115610000	21231000	0	61539000	7.73679	7.75712	8.24452	7.92816	7.90584	8.23315	8.10305	NaN	8.063	7.32697	NaN	7.78915	0.99773	0.994598
1.1075	1.084	0.91816	0.93981	1.0949	1.1198	NaN	NaN	0.89291	1.3482	0.93209	1.1475	0.147307	0.116365	-0.123183	-0.089559	0.130799	0.163241	NaN	NaN	-0.163413	0.431034	-0.101459	0.198494	20819000	4541500	23260000	8848000	14870000	11327000	0	0	6243700	5060200	4226000	13329000	7.31846	6.6572	7.36661	6.94685	7.17231	7.05411	NaN	NaN	6.79544	6.70417	6.62593	7.1248	0.99996	0.972742
0.98519	0.76569	0.89788	0.95342	0.73561	0.88306	0.99873	0.86036	1.0297	0.97781	0.97604	1.4646	-0.0215262	-0.385168	-0.155405	-0.0688162	-0.442987	-0.179417	-0.00183338	-0.216988	0.0422241	-0.0323739	-0.0349878	0.550507	151440000	124240000	215280000	175240000	92482000	287220000	461140000	54386000	164280000	162420000	115570000	168430000	8.18024	8.09426	8.333	8.24363	7.96606	8.45821	8.66383	7.73549	8.21558	8.21064	8.06285	8.22642	1	1
0.98064	1.2096	0.93745	0.89237	1.1382	0.95397	1.0369	1.039	0.8708	1.0513	1.073	0.82964	-0.0282045	0.27453	-0.0931864	-0.164286	0.186754	-0.0679842	0.0522768	0.0551957	-0.199587	0.0721745	0.10165	-0.269443	1144100000	1203600000	1670500000	1056500000	668930000	2272000000	1351800000	73724000	1258500000	1033900000	934360000	1424500000	9.05846	9.08048	9.22285	9.02387	8.82538	9.35641	9.13091	7.86761	9.09985	9.01448	8.97051	9.15366	0.999999	0.999999
1.1871	1.0376	0.89611	1.1819	NaN	1.0684	1.1053	1.0857	0.93447	1.155	NaN	1.3978	0.247442	0.0532504	-0.158252	0.241108	NaN	0.0954519	0.144438	0.118626	-0.0977797	0.207893	NaN	0.483158	84367000	77052000	59346000	40755000	0	37571000	76235000	48736000	41196000	36456000	0	38959000	7.92617	7.88678	7.77339	7.61018	NaN	7.57485	7.88215	7.68785	7.61486	7.56177	NaN	7.59061	1	1
0.99162	0.88374	0.92974	1.037	0.93039	0.96657	0.99691	0.88692	0.9285	0.99973	0.85717	1.0222	-0.0121407	-0.178306	-0.105101	0.0524158	-0.104093	-0.0490539	-0.00446486	-0.173124	-0.107026	-0.000389593	-0.222347	0.0316775	3427300000	4525200000	3478900000	2098200000	3775400000	4125900000	3754200000	2895900000	3009600000	1982000000	3618700000	3652800000	9.53495	9.65564	9.54144	9.32185	9.57696	9.61552	9.57452	9.46178	9.47851	9.2971	9.55855	9.56263	0.99911	0.998552
0.92905	1.4278	1.0067	0.91945	0.85266	0.88505	0.93416	0.8441	0.95393	0.95656	0.93023	0.85482	-0.106172	0.513794	0.00963388	-0.121157	-0.229958	-0.176169	-0.0982584	-0.244514	-0.0680447	-0.0640726	-0.104341	-0.226307	29831000	42745000	52518000	12427000	80351000	68651000	51590000	44290000	40061000	25774000	58791000	46180000	7.47467	7.63089	7.72031	7.09437	7.90499	7.83665	7.71257	7.64631	7.60272	7.41118	7.76931	7.66445	1	1
NaN	0.82786	0.79878	0.99793	0.41773	1.022	0.60088	0.48716	0.56831	0.52535	0.44885	0.59309	NaN	-0.272541	-0.32413	-0.00298949	-1.25936	0.0313951	-0.734851	-1.03753	-0.81525	-0.928649	-1.15569	-0.753677	0	24417000	20401000	6584700	24051000	29842000	38872000	62044000	19132000	16036000	53178000	24300000	NaN	7.38769	7.30965	6.81854	7.38113	7.47483	7.58964	7.7927	7.28176	7.2051	7.72573	7.38561	NaN	0.737078
1.0482	1.0492	0.98382	1.0568	0.9527	0.89093	0.98587	0.92529	0.94344	1.0388	0.95698	0.87831	0.067914	0.0692898	-0.0235337	0.0797024	-0.0699061	-0.166616	-0.0205307	-0.112022	-0.0839973	0.0549179	-0.0634393	-0.187198	499860000	309400000	642630000	344180000	519910000	645120000	623620000	187290000	320410000	369850000	363620000	444820000	8.69885	8.49052	8.80796	8.53679	8.71593	8.80964	8.79492	8.27251	8.50571	8.56803	8.56065	8.64818	0.995926	0.965956
1.3067	1.4251	1.2008	1.2464	1.3978	1.1458	1.9252	1.7035	1.4866	2.6032	NaN	1.5758	0.385928	0.511063	0.263996	0.317767	0.483158	0.196355	0.945008	0.768502	0.572017	1.38029	NaN	0.656084	10391000	16793000	18285000	7786400	28307000	15877000	14656000	10497000	12776000	4290200	0	12836000	7.01666	7.22513	7.26209	6.89134	7.45189	7.20077	7.16602	7.02107	7.10639	6.63248	NaN	7.10843	0.945812	0.963238
1.03	0.89472	0.86052	1.0342	0.80179	1.2354	0.9938	0.92981	1.1266	0.88825	0.94925	1.2113	0.0426443	-0.160492	-0.216719	0.0485151	-0.318704	0.304978	-0.00897258	-0.104992	0.171975	-0.170962	-0.07514	0.276556	6469200	183320000	78317000	189250000	161110000	11324000	187480000	45098000	78355000	117090000	118310000	166120000	6.81085	8.26321	7.89386	8.27704	8.20712	7.054	8.27295	7.65416	7.89407	8.06852	8.07302	8.22042	0.912336	0.975253
0.88752	0.92595	0.82583	0.95833	0.80578	0.86943	0.86091	1.0795	1.0394	0.59286	1.0002	1.0905	-0.172148	-0.110994	-0.276083	-0.0614056	-0.311542	-0.201858	-0.216066	0.110363	0.0557509	-0.754237	0.000288558	0.12499	233200000	34422000	109650000	36267000	12929000	157210000	46248000	20999000	83994000	15598000	20827000	47641000	8.36773	7.53684	8.04001	7.55951	7.11156	8.19648	7.66509	7.3222	7.92425	7.19307	7.31863	7.67798	0.977536	0.983027
0.95454	0.87449	0.79095	NaN	0.88642	0.98033	0.80929	NaN	1.0684	0.82772	2.1014	0.90846	-0.0671224	-0.193486	-0.338342	NaN	-0.173938	-0.0286606	-0.305271	NaN	0.0954519	-0.272785	1.07135	-0.138505	20785000	15744000	35544000	0	9230600	36432000	42003000	0	23223000	12683000	23225000	22120000	7.31775	7.19712	7.55077	NaN	6.96523	7.56148	7.62328	NaN	7.36592	7.10322	7.36596	7.34479	0.718103	0.99921
0.92342	0.93807	1.1129	0.89721	1.0047	1.1035	0.91351	1.0131	1.0303	0.80213	0.99136	1.0418	-0.114941	-0.0922325	0.154324	-0.156482	0.0067647	0.142087	-0.130507	0.0187766	0.0430645	-0.318092	-0.012519	0.0590784	895410000	856620000	810070000	1241200000	820060000	1101300000	1006100000	490780000	691550000	806800000	913990000	845900000	8.95202	8.93279	8.90852	9.09384	8.91385	9.04191	9.00264	8.69089	8.83982	8.90677	8.96094	8.92732	0.941965	0.969972
0.93464	0.82769	0.76579	0.93749	0.75624	0.8323	0.88959	0.93784	0.99585	1.0133	1.0089	1.2647	-0.0975173	-0.272838	-0.384979	-0.0931248	-0.403084	-0.264825	-0.168788	-0.0925863	-0.0059996	0.0190613	0.0127832	0.338795	69418000	101790000	86249000	48438000	59531000	116320000	105370000	24625000	60269000	53069000	45462000	68386000	7.84147	8.00771	7.93575	7.68519	7.77474	8.06565	8.02272	7.39138	7.78009	7.72484	7.65765	7.83497	1	1
1.0907	1.0133	0.92086	1.0992	1.0895	0.86955	1.0784	1.0639	0.9468	1.0737	1.1446	0.83901	0.125254	0.0190613	-0.118946	0.136454	0.123666	-0.201659	0.108892	0.0893625	-0.0788684	0.102591	0.194844	-0.25324	43108000	31675000	150990000	100050000	99097000	130710000	250530000	80544000	115970000	34150000	116400000	90078000	7.63456	7.50072	8.17895	8.00022	7.99606	8.11631	8.39886	7.90603	8.06435	7.53339	8.06595	7.95462	1	1
0.96812	0.878	1.3053	0.95456	0.92128	NaN	1.4729	NaN	NaN	0.95635	1.0015	1.7818	-0.0467422	-0.187707	0.384381	-0.0670922	-0.118288	NaN	0.558659	NaN	NaN	-0.0643893	0.00216244	0.833336	40177000	17567000	20830000	22365000	24346000	0	38303000	0	0	39379000	16935000	33310000	7.60398	7.2447	7.31869	7.34957	7.38643	NaN	7.58323	NaN	NaN	7.59526	7.22879	7.52257	0.991332	0.758422
0.8862	1.0989	1.1196	1.0502	0.88808	1.3313	1.4899	NaN	1.2171	NaN	NaN	2.0175	-0.174296	0.13606	0.162984	0.0706641	-0.171238	0.412836	0.575215	NaN	0.283448	NaN	NaN	1.01257	32843000	18862000	14578000	10094000	18983000	21052000	15560000	0	9212500	0	0	8043600	7.51644	7.27559	7.1637	7.00406	7.27836	7.32329	7.19201	NaN	6.96438	NaN	NaN	6.90545	1	1
0.91252	1.0225	1.0421	1.0634	1.1025	1.0489	0.8605	0.97001	0.95125	0.88144	1.0371	0.99766	-0.132072	0.0321009	0.0594937	0.0886844	0.140779	0.0688771	-0.216753	-0.0439285	-0.0721035	-0.182066	0.052555	-0.00337989	13855000	14807000	11998000	8736300	11551000	8999700	24882000	8262100	8743900	12818000	12121000	7227900	7.14161	7.17047	7.07911	6.94133	7.06262	6.95423	7.39589	6.91709	6.94171	7.10782	7.08354	6.85901	0.999887	0.99989
1.0016	0.84645	0.81179	1.0391	0.79379	0.85752	0.88589	0.73828	0.7592	0.89817	0.70164	1.1993	0.00230651	-0.240503	-0.300822	0.0553346	-0.333171	-0.221758	-0.1748	-0.43776	-0.397448	-0.15494	-0.511197	0.262193	158210000	169350000	206500000	94169000	104720000	230820000	214480000	101160000	149070000	106290000	150240000	285480000	8.19923	8.22879	8.31492	7.97391	8.02003	8.36327	8.33139	8.00501	8.17339	8.02649	8.17679	8.45558	0.999741	0.999792
0.80651	1.0019	1.3292	0.93351	1.1226	1.3995	0.91114	0.83807	0.9027	0.82938	0.58429	0.84104	-0.310236	0.00273846	0.410558	-0.0992626	0.166844	0.484911	-0.134255	-0.254857	-0.147681	-0.269895	-0.775243	-0.249754	56660000	134790000	109090000	102300000	201390000	155000000	289460000	197450000	73054000	116010000	156500000	120650000	7.75328	8.12966	8.03778	8.00988	8.30404	8.19033	8.46159	8.29546	7.86364	8.0645	8.19451	8.08153	0.99565	0.999726
0.55863	0.97403	1.6029	0.80695	NaN	1.1027	0.97592	NaN	NaN	0.81825	1.7853	0.4828	-0.840035	-0.0379619	0.680684	-0.309449	NaN	0.14104	-0.0351652	NaN	NaN	-0.289386	0.836167	-1.0505	27304000	13430000	12920000	9208300	0	15991000	25324000	0	0	8569000	11374000	6092700	7.43623	7.12808	7.11126	6.96418	NaN	7.20388	7.40353	NaN	NaN	6.93293	7.05591	6.78481	0.999996	0.999985
0.79745	NaN	1.2713	1.0479	1.0292	1.5399	1.3091	NaN	1.4828	1.2595	NaN	1.7474	-0.326534	NaN	0.346305	0.067501	0.0415233	0.622837	0.388575	NaN	0.568324	0.332851	NaN	0.80521	125070000	0	257970000	48557000	79382000	274340000	47094000	0	157150000	33736000	0	188760000	8.09715	NaN	8.41157	7.68625	7.89972	8.43829	7.67297	NaN	8.19631	7.52809	NaN	8.27591	0.999724	NaN
NaN	0.85858	NaN	NaN	0.90953	0.86778	0.69315	0.92399	1.179	0.23459	1.1386	1.1027	NaN	-0.219975	NaN	NaN	-0.136807	-0.204599	-0.528761	-0.114051	0.237564	-2.09179	0.187261	0.14104	0	44481000	0	0	70502000	106270000	58368000	161840000	90284000	17691000	41384000	35995000	NaN	7.64817	NaN	NaN	7.8482	8.02641	7.76617	8.20909	7.95561	7.24775	7.61683	7.55624	NaN	0.999983
0.88312	0.76494	1.2375	1.0019	1.1295	1.0791	0.98527	0.79562	0.77961	0.87079	0.61941	1.0456	-0.179319	-0.386582	0.307428	0.00273846	0.175684	0.109829	-0.0214089	-0.329848	-0.359175	-0.199603	-0.691033	0.0643311	21956000	16148000	70480000	66379000	44949000	48006000	87148000	73417000	28762000	60794000	78616000	64710000	7.34155	7.20812	7.84807	7.82203	7.65272	7.6813	7.94026	7.8658	7.45882	7.78386	7.89551	7.81097	0.499997	0.499984
0.85633	0.90885	0.94423	0.97479	0.79469	0.87092	0.74645	0.87169	0.73296	NaN	0.78975	1.0595	-0.223761	-0.137886	-0.0827897	-0.0368367	-0.331536	-0.199388	-0.421882	-0.198113	-0.448194	NaN	-0.340532	0.0833836	42074000	60114000	45664000	6761100	42498000	59854000	27516000	44881000	20522000	0	47026000	48385000	7.62401	7.77898	7.65957	6.83002	7.62837	7.77709	7.43959	7.65206	7.31222	NaN	7.67234	7.68471	0.880991	0.999168
1.0285	0.92881	1.0763	0.93743	0.87004	0.99599	0.89315	0.73229	0.97198	0.8639	0.8743	1.0764	0.0405417	-0.106545	0.10608	-0.0932171	-0.200846	-0.00579687	-0.163026	-0.449513	-0.0410015	-0.211064	-0.1938	0.106214	375050000	165830000	377070000	172130000	305190000	200580000	305820000	73918000	275750000	237530000	154130000	347140000	8.57409	8.21966	8.57642	8.23586	8.48457	8.30229	8.48547	7.86875	8.44052	8.37572	8.18789	8.5405	0.994907	0.960716
1.245	0.87047	0.80339	1.0748	0.84487	0.99235	1.1033	0.84834	0.80074	1.2454	0.83497	1.6299	0.316146	-0.200133	-0.315827	0.104068	-0.243199	-0.0110791	0.141825	-0.237286	-0.320594	0.316609	-0.260204	0.704783	35969000	34746000	28455000	22587000	23524000	29418000	39609000	25348000	23214000	17713000	25963000	31041000	7.55593	7.5409	7.45416	7.35386	7.37151	7.46861	7.59779	7.40394	7.36575	7.24829	7.41435	7.49194	1	1
NaN	1.1513	1.0324	1.115	1.1137	1.103	1.3858	1.2899	1.1317	1.3208	1.057	1.2242	NaN	0.203264	0.0460021	0.157044	0.155361	0.141433	0.470719	0.367259	0.178492	0.401412	0.0799754	0.291839	0	86206000	45657000	38668000	96400000	95780000	51022000	68043000	49638000	37922000	75233000	56729000	NaN	7.93554	7.65951	7.58735	7.98408	7.98127	7.70776	7.83278	7.69581	7.57889	7.87641	7.75381	NaN	1
1.1161	1.4581	1.1036	1.384	1.7406	1.4608	0.58667	3.146	3.4345	0.78287	1.1366	3.4942	0.158466	0.54409	0.142217	0.468844	0.799585	0.546759	-0.769379	1.65352	1.7801	-0.353155	0.184725	1.80496	229080000	231470000	89084000	144690000	302160000	247450000	188020000	85824000	45891000	131020000	156230000	58039000	8.35999	8.36449	7.9498	8.16044	8.48024	8.39349	8.2742	7.93361	7.66173	8.11734	8.19376	7.76372	1	1
1.1696	0.89993	0.92664	0.99947	0.77012	NaN	0.80981	0.62049	0.59995	0.87997	0.56676	1.1062	0.226015	-0.152115	-0.109919	-0.000764838	-0.376845	NaN	-0.304345	-0.68852	-0.737086	-0.184474	-0.81919	0.145612	145930000	237860000	151870000	109890000	212920000	0	210010000	184700000	111840000	130620000	244520000	141060000	8.16414	8.37632	8.18147	8.04096	8.32822	NaN	8.32224	8.26647	8.0486	8.11601	8.38831	8.1494	0.977027	0.966407
1.3832	0.89747	0.8096	1.2525	0.86605	0.98768	NaN	0.96126	NaN	1.5674	NaN	1.7757	0.46801	-0.156064	-0.304719	0.324811	-0.207478	-0.0178844	NaN	-0.0570014	NaN	0.648373	NaN	0.828388	15620000	24408000	13617000	15374000	21599000	19827000	0	25463000	0	10624000	0	14903000	7.19368	7.38753	7.13408	7.18679	7.33443	7.29726	NaN	7.40591	NaN	7.02629	NaN	7.17327	0.974866	0.996731
1.4938	1.2147	0.96268	1.4659	1.3373	1.0482	1.8323	1.3907	1.4944	2.3575	1.8186	1.4296	0.578987	0.2806	-0.0548718	0.551787	0.419323	0.067914	0.873656	0.475811	0.579566	1.23726	0.862828	0.515612	67112000	111310000	75182000	78661000	115980000	136330000	86148000	73703000	59811000	36644000	87866000	46929000	7.8268	8.04653	7.87611	7.89576	8.06438	8.13459	7.93525	7.86749	7.77678	7.564	7.94382	7.67144	0.999971	0.999971
1.0111	0.8718	1.0658	0.92518	0.62112	1.1925	0.78778	0.58217	0.71651	0.75283	0.63464	1.1848	0.0159258	-0.197931	0.0919367	-0.112194	-0.687056	0.253989	-0.344135	-0.780488	-0.480941	-0.409604	-0.65599	0.244644	52074000	43089000	50401000	39582000	51912000	68161000	102810000	27933000	33712000	56939000	29788000	70928000	7.71662	7.63437	7.70244	7.5975	7.71527	7.83354	8.01204	7.44612	7.52778	7.75541	7.47404	7.85082	0.999959	0.999998
0.97922	0.82167	0.87138	0.88208	NaN	0.73689	0.76716	NaN	0.80067	0.73765	0.69328	0.66409	-0.0302951	-0.283369	-0.198626	-0.181019	NaN	-0.440479	-0.382401	NaN	-0.32072	-0.438992	-0.52849	-0.590549	143030000	31680000	323030000	151170000	0	467140000	221790000	0	276800000	222920000	47517000	268930000	8.15543	7.50079	8.50924	8.17947	NaN	8.66945	8.34594	NaN	8.44217	8.34815	7.67685	8.42964	0.762294	0.792824
0.98094	1.0151	1.0409	0.99241	0.94268	1.0029	1.1033	0.92362	1.0083	1.0668	0.93569	0.94929	-0.0277632	0.0216219	0.0578315	-0.0109918	-0.08516	0.00417777	0.141825	-0.114629	0.0119249	0.0932897	-0.0958975	-0.0750792	100490000	82224000	127780000	64671000	158220000	87641000	113570000	119570000	82451000	75417000	102750000	84502000	8.00212	7.915	8.10646	7.81071	8.19926	7.94271	8.05526	8.07762	7.9162	7.87747	8.01178	7.92687	0.98413	0.998105
1.029	0.71901	1.0686	0.96356	0.72583	1.0888	1.1015	0.70866	1.0355	1.0474	0.70652	1.8478	0.041243	-0.475916	0.095722	-0.0535536	-0.462296	0.122739	0.139469	-0.496835	0.0503276	0.0668125	-0.501198	0.885809	145900000	122780000	95564000	41256000	146510000	139400000	144040000	133300000	80035000	68001000	115730000	117380000	8.16406	8.08913	7.98029	7.61549	8.16587	8.14426	8.15848	8.12483	7.90328	7.83252	8.06345	8.06959	0.999991	0.999999
0.99223	1.0974	1.113	0.96472	1.0371	1.0717	0.8929	NaN	1.1233	0.87883	1.0101	1.2029	-0.0112535	0.134089	0.154454	-0.0518178	0.052555	0.0999011	-0.16343	NaN	0.167743	-0.186344	0.0144981	0.266517	38425000	11609000	37599000	26452000	56928000	29194000	28767000	0	43052000	34856000	31500000	20603000	7.58461	7.06479	7.57518	7.42246	7.75533	7.46529	7.45889	NaN	7.63399	7.54228	7.49831	7.31393	0.99989	0.999974
1.1437	0.77843	NaN	0.76435	0.46993	0.74623	0.4688	0.39774	0.38588	0.35115	0.29783	0.39938	0.193709	-0.361361	NaN	-0.387695	-1.08948	-0.422308	-1.09295	-1.3301	-1.37378	-1.50984	-1.74744	-1.32417	23179000	30746000	0	11719000	26522000	35464000	45096000	32591000	29517000	26937000	41649000	31530000	7.36509	7.48779	NaN	7.06889	7.42361	7.54979	7.65414	7.5131	7.47007	7.43035	7.6196	7.49872	0.999737	0.999929
0.88671	1.3624	0.49321	0.6821	0.71275	1.1052	0.96714	0.74589	1.1321	0.91729	1.3722	2.2734	-0.173466	0.44615	-1.01973	-0.551945	-0.488532	0.144308	-0.0482033	-0.422965	0.179001	-0.12455	0.456491	1.18485	115670000	65632000	53531000	62789000	41732000	59625000	96981000	59926000	47918000	33907000	51645000	72949000	8.06322	7.81712	7.72861	7.79788	7.62047	7.77543	7.98669	7.77762	7.6805	7.53029	7.71303	7.86302	1	1
1.0645	1.2	0.98776	1.0834	1.1759	1.0063	0.99823	1.3749	1.0563	1.1377	1.2211	0.87477	0.0901759	0.263035	-0.0177675	0.115566	0.233765	0.00906043	-0.00255586	0.459327	0.0790197	0.18612	0.288181	-0.193024	113630000	64900000	258670000	90599000	45518000	209070000	84230000	27866000	150280000	111520000	75030000	95368000	8.05549	7.81224	8.41275	7.95712	7.65818	8.32029	7.92547	7.44507	8.1769	8.04735	7.87523	7.9794	1	1
1.0304	NaN	0.91169	0.99988	1.1755	1.0633	1.04	NaN	0.97132	0.94492	NaN	1.0004	0.0432046	NaN	-0.133385	-0.000173111	0.233275	0.0885487	0.0565835	NaN	-0.0419815	-0.0817359	NaN	0.000576887	98865000	0	111860000	95057000	13594000	220840000	99629000	0	116190000	84927000	0	84924000	7.99504	NaN	8.04867	7.97798	7.13335	8.34408	7.99839	NaN	8.06517	7.92905	NaN	7.92903	0.990757	NaN
0.88732	0.66147	1.0047	0.81408	0.68919	1.4521	0.82904	0.61704	1.0329	0.75536	0.67871	1.3477	-0.172474	-0.596252	0.0067647	-0.296758	-0.537026	0.538141	-0.270486	-0.696564	0.0467006	-0.404764	-0.559133	0.430499	169790000	196280000	166400000	89705000	50936000	265430000	136910000	107620000	112790000	95445000	163610000	131060000	8.22991	8.29288	8.22115	7.95282	7.70702	8.42395	8.13644	8.03189	8.05227	7.97975	8.21381	8.11747	0.999675	0.99986
0.87558	0.55097	0.90985	1.0655	0.5232	0.96491	0.58593	0.55006	0.69321	0.45185	0.38785	0.79144	-0.191689	-0.859954	-0.136299	0.0915306	-0.934566	-0.0515338	-0.7712	-0.862339	-0.528636	-1.14608	-1.36643	-0.337448	223140000	237610000	230280000	84454000	115720000	350190000	244010000	145650000	162680000	148670000	212790000	127810000	8.34858	8.37586	8.36226	7.92662	8.06341	8.5443	8.38741	8.16331	8.21133	8.17222	8.32795	8.10656	0.963832	0.960319
0.97206	0.6899	0.8157	0.87266	0.58538	0.81503	0.9486	0.73901	1.1399	0.98807	0.89303	1.4828	-0.0408827	-0.535541	-0.29389	-0.196509	-0.772555	-0.295075	-0.0761282	-0.436334	0.188907	-0.0173148	-0.163219	0.568324	66551000	37661000	53298000	32610000	37064000	48456000	57293000	12822000	21075000	29334000	29840000	72384000	7.82315	7.57589	7.72671	7.51335	7.56895	7.68535	7.7581	7.10796	7.32377	7.46737	7.4748	7.85964	0.999661	0.999784
1.0547	1.072	0.96169	1.025	1.0579	0.99054	1.0205	1.0889	1.0229	1.021	1.0146	0.93702	0.0768327	0.100305	-0.0563562	0.0356239	0.0812032	-0.0137128	0.0292761	0.122871	0.0326651	0.0299829	0.0209111	-0.0938482	319620000	462050000	162880000	220800000	429700000	191020000	311870000	230170000	285000000	276790000	467670000	155500000	8.50463	8.66469	8.21187	8.344	8.63317	8.28108	8.49397	8.36205	8.45484	8.44215	8.66994	8.19173	0.999983	0.999885
NaN	1.0713	0.86148	1.136	0.92033	0.74143	NaN	NaN	NaN	1.0122	1.0211	0.9326	NaN	0.0993626	-0.215111	0.183963	-0.119777	-0.431618	NaN	NaN	NaN	0.0174944	0.0301242	-0.10067	0	7218900	6758600	5760100	4579800	6566200	0	0	0	4605200	4404200	3945700	NaN	6.85847	6.82986	6.76043	6.66085	6.81731	NaN	NaN	NaN	6.66325	6.64387	6.59612	NaN	1
NaN	0.94138	0.95944	0.91775	0.92033	0.95758	0.70741	NaN	1.0278	1.0122	1.1075	0.9326	NaN	-0.0871509	-0.0597355	-0.123827	-0.119777	-0.0625351	-0.499381	NaN	0.0395595	0.0174944	0.147307	-0.10067	0	15056000	17321000	10698000	4579800	19575000	4789100	0	6244600	4605200	11686000	3945700	NaN	7.17771	7.23857	7.0293	6.66085	7.2917	6.68025	NaN	6.7955	6.66325	7.06767	6.59612	NaN	1
NaN	0.75969	1.1404	0.77801	0.78895	1.1991	NaN	NaN	1.111	1.0393	0.93624	1.3101	NaN	-0.396517	0.18954	-0.362139	-0.341994	0.261952	NaN	NaN	0.151859	0.0556121	-0.0950497	0.389677	0	6557000	26104000	12964000	4596200	29203000	0	0	18150000	10828000	6547500	18682000	NaN	6.81671	7.41671	7.11274	6.6624	7.46543	NaN	NaN	7.25888	7.03455	6.81608	7.27142	NaN	1
NaN	NaN	NaN	NaN	NaN	NaN	0.78058	NaN	NaN	0.85962	0.99001	1.1132	NaN	NaN	NaN	NaN	NaN	NaN	-0.357382	NaN	NaN	-0.218229	-0.014485	0.154713	0	0	0	0	0	0	18365000	0	0	11054000	14845000	15918000	NaN	NaN	NaN	NaN	NaN	NaN	7.26399	NaN	NaN	7.04352	7.17158	7.20189	NaN	NaN
1.0883	0.78299	0.96514	1.0702	0.54345	0.96393	1.0898	0.73902	0.93603	1.1711	0.74558	1.1466	0.122076	-0.352934	-0.0511899	0.0978804	-0.879781	-0.0529997	0.124063	-0.436315	-0.0953734	0.227864	-0.423565	0.197362	2894800000	2776100000	6454300000	2588400000	2499500000	6845500000	2493500000	1010700000	3147400000	1705900000	853280000	4594800000	9.46162	9.44344	9.80985	9.41303	9.39785	9.83541	9.39681	9.00462	9.49795	9.23195	8.93109	9.66227	1	1
1.0811	1.064	0.92219	1.1065	1.1735	0.98473	1.1493	1.0988	0.88506	1.1413	1.0477	0.91548	0.1125	0.0894982	-0.116864	0.146004	0.230818	-0.0221999	0.200755	0.135929	-0.176153	0.190678	0.0672257	-0.1274	5581200000	7436500000	6715100000	3059200000	6313800000	10764000000	6130200000	4988100000	7138100000	2542900000	5089100000	8189100000	9.74673	9.87137	9.82705	9.48561	9.80029	10.032	9.78747	9.69794	9.85358	9.40533	9.70664	9.91324	1	1
0.80773	1.3132	1.0538	0.98713	1.2813	0.9871	0.80746	1.5347	1.0497	0.9644	1.6037	0.64271	-0.308055	0.393087	0.0756011	-0.018688	0.357608	-0.0187318	-0.308537	0.617957	0.0699771	-0.0522965	0.681404	-0.63776	147750000	142370000	223300000	112300000	157820000	293300000	106400000	56959000	124070000	156230000	71393000	153480000	8.16953	8.15342	8.34889	8.05038	8.19816	8.46731	8.02694	7.75556	8.09367	8.19376	7.85366	8.18605	1	1
1.018	0.77571	0.77663	1.0526	0.92689	1.1528	1.1214	0.82461	0.89958	1.1026	0.92614	1.3634	0.0257376	-0.366411	-0.364701	0.0739573	-0.10953	0.205142	0.165301	-0.278216	-0.152676	0.140909	-0.110698	0.447209	454040000	280050000	298970000	262730000	389490000	300070000	301240000	221350000	188550000	261500000	241120000	216650000	8.65709	8.44724	8.47563	8.41951	8.5905	8.47722	8.47891	8.34508	8.27543	8.41747	8.38223	8.33576	1	1
1.0906	NaN	1.1231	0.99856	1.2989	1.1377	1.0648	NaN	1.1095	1.1856	NaN	1.0658	0.125122	NaN	0.167486	-0.00207896	0.37729	0.18612	0.0905825	NaN	0.14991	0.245617	NaN	0.0919367	154090000	0	60004000	193660000	18860000	583140000	192840000	0	33616000	72343000	0	112380000	8.18777	NaN	7.77818	8.28704	7.27554	8.76577	8.2852	NaN	7.52655	7.8594	NaN	8.05069	0.884327	NaN
1.068	1.0429	0.95225	1.0898	0.94959	0.88949	1.0953	1.0601	1.0136	1.1207	1.0422	1.1284	0.0949116	0.0606008	-0.0705877	0.124063	-0.0746233	-0.16895	0.131326	0.0842003	0.0194884	0.1644	0.0596321	0.174279	42189000	47839000	35121000	25570000	34166000	61806000	55801000	41041000	30055000	23429000	39987000	35146000	7.6252	7.67978	7.54557	7.40773	7.53359	7.79103	7.74664	7.61322	7.47792	7.36975	7.60192	7.54588	0.998974	0.998642
1.0305	0.81965	1.0263	0.95864	0.80375	1.0532	0.86693	0.5521	0.90679	0.87783	0.71949	0.9862	0.0433446	-0.28692	0.0374524	-0.060939	-0.315181	0.0747794	-0.206013	-0.856998	-0.14116	-0.187987	-0.474953	-0.0200479	661980000	248750000	859060000	502570000	147620000	1269800000	700380000	36364000	658370000	438250000	38530000	891520000	8.82084	8.39576	8.93402	8.7012	8.16915	9.10374	8.84533	7.56067	8.81847	8.64172	7.5858	8.95013	0.999995	0.999044
0.99112	0.90542	1.339	0.92631	0.7199	1.3276	0.98139	0.95173	1.0666	1.0149	0.96456	1.226	-0.0128684	-0.143341	0.421156	-0.110433	-0.474132	0.40882	-0.0271015	-0.0713757	0.0930192	0.0213375	-0.0520572	0.293959	68794000	81027000	202130000	170170000	227970000	288660000	163850000	62057000	119330000	63020000	44576000	173930000	7.83755	7.90863	8.30563	8.23088	8.35788	8.46039	8.21445	7.79279	8.07675	7.79948	7.6491	8.24037	0.999999	0.980517
1.2056	1.6413	0.87694	1.1806	1.6746	1.0181	1.2831	1.8628	1.0067	1.8711	2.1169	1.0337	0.269751	0.714839	-0.18945	0.23952	0.743817	0.0258793	0.359634	0.897473	0.00963388	0.903887	1.08195	0.0478175	28997000	25892000	26263000	11586000	20442000	18120000	32066000	16544000	20897000	11076000	20782000	12508000	7.46235	7.41317	7.41934	7.06393	7.31052	7.25816	7.50604	7.21864	7.32008	7.04438	7.31769	7.09719	0.99937	0.999423
NaN	0.86207	1.4203	0.92333	0.89104	1.184	1.2151	1.0297	1.0625	NaN	1.0597	1.4456	NaN	-0.214123	0.506196	-0.115082	-0.166438	0.243669	0.281075	0.0422241	0.0874628	NaN	0.0836559	0.531668	0	52401000	15589000	10317000	34535000	27430000	31995000	47096000	14618000	0	14392000	8931200	NaN	7.71934	7.19282	7.01355	7.53826	7.43823	7.50508	7.67298	7.16489	NaN	7.15812	6.95091	0.494185	0.749745
0.96755	0.76764	0.95232	1.3097	NaN	1.1758	1.032	0.58815	0.96052	0.98448	0.57705	NaN	-0.0475919	-0.381498	-0.0704817	0.389236	NaN	0.233643	0.0454429	-0.765744	-0.0581124	-0.0225662	-0.793232	NaN	7848800	12465000	10239000	3871900	0	6227900	17401000	9497300	6938000	5103000	23062000	0	6.8948	7.09569	7.01026	6.58792	NaN	6.79434	7.24057	6.9776	6.84123	6.70783	7.3629	NaN	0.968879	0.979429
NaN	0.90373	0.95128	0.97725	0.71341	1.0084	1.058	0.76367	0.82458	1.1068	NaN	1.5198	NaN	-0.146036	-0.072058	-0.0332004	-0.487197	0.012068	0.0813396	-0.388979	-0.278269	0.146395	NaN	0.603881	0	26948000	40382000	9606000	35128000	37748000	22222000	34462000	23362000	11044000	0	38086000	NaN	7.43053	7.60619	6.98254	7.54565	7.57689	7.34678	7.53734	7.36851	7.04313	NaN	7.58077	NaN	0.998743
1.1201	0.98435	0.95432	1.0664	0.81125	NaN	1.2077	0.91606	0.71247	1.2289	1.0324	1.4252	0.163628	-0.0227567	-0.067455	0.0927488	-0.301782	NaN	0.272262	-0.126486	-0.489099	0.297368	0.0460021	0.511164	489660000	50293000	36271000	263600000	66691000	0	278110000	147660000	32286000	285150000	5081400	34351000	8.68989	7.70151	7.55956	8.42095	7.82407	NaN	8.44422	8.16926	7.50901	8.45507	6.70598	7.53594	0.999683	0.999996
1.0361	0.95196	1.1465	1.1312	NaN	1.1429	1.0362	1.0515	0.90115	1.3491	0.85814	0.96285	0.0511633	-0.0710271	0.197236	0.177854	NaN	0.192699	0.0513026	0.0724488	-0.150161	0.431997	-0.220715	-0.0546171	54314000	9999500	31562000	6632000	0	42123000	40583000	23711000	30493000	6676000	24949000	20306000	7.73491	6.99998	7.49916	6.82164	NaN	7.62452	7.60834	7.37495	7.4842	6.82452	7.39705	7.30762	1	1
1.2053	1.3256	0.76134	1.1052	1.3092	0.80382	0.85851	1.5465	0.74798	1.4094	1.8785	0.691	0.269392	0.406645	-0.393387	0.144308	0.388686	-0.315056	-0.220093	0.629007	-0.418928	0.495081	0.909581	-0.533242	14899000	11496000	12909000	5539100	18978000	19689000	5700900	7550600	7606100	6648500	15150000	11953000	7.17316	7.06055	7.11089	6.74344	7.27825	7.29422	6.75594	6.87798	6.88116	6.82272	7.18041	7.07748	0.999999	1
0.34385	0.59475	1.3053	0.27426	0.52359	1.2242	NaN	0.25377	0.97772	NaN	0.28905	1.0247	-1.54015	-0.749645	0.384381	-1.86638	-0.933491	0.291839	NaN	-1.97841	-0.0325067	NaN	-1.79061	0.0352017	131500000	117720000	97631000	128270000	97831000	102290000	0	52072000	71896000	0	110060000	83428000	8.11893	8.07085	7.98959	8.10813	7.99048	8.00983	NaN	7.7166	7.8567	NaN	8.04163	7.92131	0.996436	0.999967
0.90274	NaN	1.0806	1.0017	0.99835	1.05	0.9856	NaN	1.2593	1.0776	1.0845	1.0215	-0.147618	NaN	0.111833	0.00245056	-0.00238238	0.0703893	-0.0209258	NaN	0.332622	0.107822	0.11703	0.0306892	28877000	0	105160000	12223000	16676000	178740000	59299000	0	24334000	10075000	6567100	66885000	7.46055	NaN	8.02185	7.08718	7.22209	8.25222	7.77305	NaN	7.38621	7.00325	6.81737	7.82533	0.5	NaN
0.90274	NaN	1.0806	1.0017	0.99835	1.0455	0.9856	NaN	1.2168	1.0776	1.0845	1.0215	-0.147618	NaN	0.111833	0.00245056	-0.00238238	0.0641931	-0.0209258	NaN	0.283092	0.107822	0.11703	0.0306892	28877000	0	105160000	12223000	16676000	155120000	59299000	0	71590000	10075000	6567100	66885000	7.46055	NaN	8.02185	7.08718	7.22209	8.19067	7.77305	NaN	7.85485	7.00325	6.81737	7.82533	0.5	NaN
0.69017	0.81378	1.0143	0.90434	0.72338	0.99934	0.72108	NaN	1.1987	0.77195	0.73159	0.94331	-0.534976	-0.297289	0.0204844	-0.145063	-0.467174	-0.000952496	-0.471769	NaN	0.261471	-0.373421	-0.450893	-0.0841961	44329000	2827100	66990000	25720000	2861800	89627000	59597000	0	61798000	58899000	2176500	62109000	7.64669	6.45134	7.82601	7.41027	6.45664	7.95244	7.77522	NaN	7.79097	7.77011	6.33776	7.79315	0.999706	0.999104
0.88894	0.89054	0.89319	1.4878	1.0729	0.91257	0.94408	2.2367	NaN	NaN	0.62036	0.92129	-0.169842	-0.167248	-0.162961	0.573181	0.101516	-0.131993	-0.083019	1.16137	NaN	NaN	-0.688822	-0.118273	8033100	1297700000	14802000	5234500	1971400	1738300000	15463000	36938000	0	0	32422000	7970900	6.90488	9.11317	7.17032	6.71888	6.29477	9.24012	7.18929	7.56747	NaN	NaN	7.51084	6.90151	0.499998	0.707194
0.90414	0.91252	0.9821	0.94123	0.8625	0.94056	0.91025	0.85478	1.0866	0.9212	0.84176	1.0944	-0.145382	-0.132072	-0.0260581	-0.0873808	-0.213404	-0.0884081	-0.135665	-0.226375	0.119821	-0.118414	-0.248519	0.13014	1503800000	116310000	1102800000	839010000	1508800000	84290000	1432500000	1275200000	1183700000	896270000	1309500000	1054600000	9.17719	8.06562	9.0425	8.92377	9.17863	7.92578	9.15609	9.10558	9.07324	8.95244	9.11711	9.02309	0.982724	0.978223
0.80726	1.0367	1.0255	0.85096	1.0547	1.0957	0.92654	1.0747	1.0368	0.93505	1.0519	1.105	-0.308895	0.0519985	0.0363276	-0.232837	0.0768327	0.131853	-0.110075	0.103934	0.0521377	-0.0968846	0.0729976	0.144046	44282000	47142000	38309000	31834000	51416000	29889000	53546000	57588000	32681000	19120000	47720000	31143000	7.64623	7.67341	7.5833	7.50289	7.7111	7.47551	7.72873	7.76033	7.5143	7.28149	7.6787	7.49336	0.999837	0.999921
0.78583	1.3291	1.034	1.1166	0.80936	1.0319	0.84911	1.1738	NaN	1.1352	1.1345	1.2214	-0.347711	0.41045	0.0482362	0.159112	-0.305146	0.0453032	-0.235977	0.231187	NaN	0.182947	0.182057	0.288536	18976000	18670000	30499000	17061000	14897000	42425000	27956000	13664000	0	8379200	26220000	15671000	7.2782	7.27114	7.48429	7.232	7.1731	7.62762	7.44648	7.13558	NaN	6.9232	7.41863	7.1951	1	0.999999
0.91745	0.78998	1.0645	0.86018	0.75259	0.9706	0.6151	0.56175	0.71069	0.60299	0.53847	0.82262	-0.124299	-0.340112	0.0901759	-0.217289	-0.410064	-0.0430512	-0.701107	-0.832	-0.492708	-0.729794	-0.893062	-0.281702	295300000	218620000	177130000	131030000	141250000	229600000	546000000	143090000	164600000	282540000	291360000	257450000	8.47026	8.33969	8.24829	8.11737	8.14999	8.36097	8.73719	8.15561	8.21643	8.45108	8.46443	8.41069	0.999997	0.999999
0.97316	0.91554	0.9522	1.0495	0.90256	0.8784	0.87064	0.7708	0.88897	0.78884	0.80476	0.82619	-0.039251	-0.127305	-0.0706635	0.0697022	-0.147905	-0.18705	-0.199852	-0.375572	-0.169793	-0.342195	-0.31337	-0.275454	180070000	85013000	224400000	207550000	173610000	295260000	284870000	26049000	136930000	150340000	70934000	266450000	8.25544	7.92949	8.35102	8.31712	8.23957	8.4702	8.45465	7.41579	8.1365	8.17707	7.85085	8.42562	0.999999	0.999377
NaN	0.57525	1.0708	0.91557	0.54588	1.3316	0.96742	0.46828	0.90192	1.1389	0.51253	1.6561	NaN	-0.797739	0.098689	-0.127258	-0.873344	0.413161	-0.0477858	-1.09456	-0.148929	0.187641	-0.964292	0.72779	0	40538000	19796000	6723400	47841000	31886000	19571000	16292000	21066000	9123900	28631000	45273000	NaN	7.60786	7.29658	6.82759	7.6798	7.5036	7.29161	7.21197	7.32358	6.96018	7.45684	7.65584	NaN	1
1.1193	0.9831	1.0259	1.1963	NaN	1.3502	1.1485	0.99973	1.214	2.2584	1.2965	1.9823	0.162597	-0.0245899	0.0368901	0.258579	NaN	0.433173	0.199751	-0.000389593	0.279768	1.1753	0.374622	0.987175	213320000	22939000	283430000	301390000	0	316330000	319650000	8429700	301400000	270820000	18519000	212920000	8.32903	7.36057	8.45245	8.47913	NaN	8.50014	8.50467	6.92581	8.47914	8.43268	7.26762	8.32822	0.999653	0.979216
0.81524	0.73012	1.0665	0.85037	0.73691	1.1116	0.84432	0.72779	1.1376	0.90552	0.7074	1.5343	-0.294703	-0.453794	0.0928839	-0.233837	-0.44044	0.152638	-0.244138	-0.458406	0.185993	-0.143181	-0.499402	0.617581	99092000	114120000	192460000	91240000	74500000	235910000	159580000	24177000	117730000	119290000	108190000	151520000	7.99604	8.05736	8.28434	7.96019	7.87216	8.37275	8.20298	7.3834	8.07089	8.0766	8.03419	8.18047	0.93436	0.812124
NaN	0.86634	NaN	NaN	0.8132	NaN	2.2618	0.52031	0.17596	2.5684	0.14913	0.10874	NaN	-0.206995	NaN	NaN	-0.298318	NaN	1.17747	-0.942557	-2.50668	1.36087	-2.74536	-3.20105	0	23438000	0	0	48972000	0	507480000	5791000	24773000	166090000	120610000	37395000	NaN	7.36992	NaN	NaN	7.68995	NaN	8.70542	6.76275	7.39398	8.22034	8.08138	7.57281	NaN	1
1.1718	0.93665	1.0847	1.2681	1.047	1.3968	1.235	1.0606	0.93018	1.3453	1.0127	1.7193	0.228726	-0.0944181	0.117296	0.342668	0.0662615	0.482125	0.304511	0.0848807	-0.104418	0.427928	0.0182068	0.781821	43792000	14841000	22679000	22570000	49858000	31536000	44840000	54366000	11630000	26559000	63995000	44857000	7.64139	7.17146	7.35562	7.35353	7.69773	7.49881	7.65167	7.73533	7.06558	7.42421	7.80615	7.65183	1	1
0.69856	1.4035	1.1348	0.7448	1.284	NaN	1.1909	1.4169	1.2244	1.094	1.5367	NaN	-0.517544	0.489029	0.182438	-0.425075	0.360645	NaN	0.252052	0.502738	0.292075	0.129613	0.619836	NaN	31685000	41145000	52170000	19510000	38892000	0	38061000	32391000	29034000	18470000	36323000	0	7.50085	7.61432	7.71742	7.29026	7.58986	NaN	7.58048	7.51042	7.46291	7.26647	7.56018	NaN	0.998546	0.999977
1.0142	1.2718	0.93794	0.8719	1.4889	0.5608	1.1806	1.5445	0.82812	1.1306	1.8259	0.49143	0.0203421	0.346872	-0.0924324	-0.197765	0.574247	-0.834442	0.23952	0.62714	-0.272088	0.177089	0.868608	-1.02494	122120000	129760000	174100000	59853000	193390000	153200000	177110000	77660000	87561000	89861000	122540000	48790000	8.08679	8.11314	8.2408	7.77709	8.28643	8.18526	8.24824	7.8902	7.94231	7.95357	8.08828	7.68833	0.87406	0.914869
0.89741	0.87036	1.5207	0.92497	0.77835	1.4255	0.62986	0.8302	1.0734	0.94319	1.1828	1.1014	-0.156161	-0.200316	0.604736	-0.112522	-0.361509	0.511468	-0.666897	-0.268469	0.102188	-0.0843797	0.242206	0.139339	928380000	867620000	752060000	400430000	769130000	1081700000	1009800000	872410000	633180000	482600000	899080000	575700000	8.96773	8.93833	8.87625	8.60253	8.886	9.03411	9.00424	8.94072	8.80153	8.68359	8.9538	8.7602	1	1
0.89531	NaN	1.6404	0.91442	NaN	1.5096	1.0324	0.98958	1.8149	1.159	NaN	1.0428	-0.159541	NaN	0.714048	-0.129071	NaN	0.594166	0.0460021	-0.0151118	0.85989	0.212881	NaN	0.0604624	34470000	0	66802000	21797000	0	62962000	41340000	34085000	18317000	24070000	0	30216000	7.53744	NaN	7.82479	7.3384	NaN	7.79908	7.61637	7.53256	7.26285	7.38148	NaN	7.48024	0.701256	0.474952
1.2054	0.95479	0.971	1.0765	0.89702	0.93848	1.1591	0.93973	0.84039	1.1397	0.89624	1.5526	0.269512	-0.0667447	-0.0424568	0.106348	-0.156788	-0.0916021	0.213005	-0.0896818	-0.250869	0.188654	-0.158043	0.634686	168510000	155090000	102780000	112020000	166320000	164950000	191030000	135390000	88475000	115550000	137080000	158900000	8.22663	8.19058	8.01191	8.0493	8.22094	8.21735	8.2811	8.13159	7.94682	8.06277	8.13697	8.20112	1	1
1.0784	0.69345	0.85135	1.1659	NaN	NaN	1.4672	NaN	0.77416	2.0554	NaN	5.7635	0.108892	-0.528136	-0.232176	0.221444	NaN	NaN	0.553066	NaN	-0.369296	1.03942	NaN	2.52694	9250400	5416800	3770900	5068500	0	0	8408800	0	2809600	3718200	0	4401800	6.96616	6.73374	6.57645	6.70488	NaN	NaN	6.92473	NaN	6.44864	6.57033	NaN	6.64363	0.999523	0.978759
NaN	1.6564	1.0778	1.0889	1.5797	0.94511	NaN	NaN	0.97555	1.1902	1.4789	NaN	NaN	0.728051	0.10809	0.122871	0.659651	-0.0814458	NaN	NaN	-0.0357123	0.251204	0.564524	NaN	0	25921000	39339000	14292000	15984000	31711000	0	0	29380000	51869000	17259000	0	NaN	7.41365	7.59482	7.15509	7.20369	7.50121	NaN	NaN	7.46805	7.71491	7.23702	NaN	0.648256	0.997199
1.1282	1.4151	1.0705	NaN	NaN	NaN	1.2951	1.58	NaN	0.94212	1.726	NaN	0.174023	0.500904	0.0982848	NaN	NaN	NaN	0.373063	0.659925	NaN	-0.0860172	0.787432	NaN	4239700	9725500	6953200	0	0	0	5386700	7474500	0	2814500	8826900	0	6.62734	6.98791	6.84218	NaN	NaN	NaN	6.73132	6.87358	NaN	6.4494	6.94581	NaN	0.973699	0.852398
1.3519	1.3454	0.94858	1.1993	NaN	0.85239	1.3778	NaN	1.0583	1.3407	2.039	0.79416	0.434988	0.428035	-0.0761586	0.262193	NaN	-0.230414	0.462367	NaN	0.0817487	0.422986	1.02786	-0.332498	41414000	5405300	31568000	29721000	0	28715000	43613000	0	31283000	33895000	4368200	22175000	7.61715	6.73282	7.49925	7.47306	NaN	7.45811	7.63962	NaN	7.49531	7.53014	6.6403	7.34586	0.998357	0.989855
0.91295	NaN	1.0994	1.0244	1.5573	0.99701	1.0468	1.4139	1.077	0.99461	1.5903	0.58163	-0.131392	NaN	0.136716	0.0347792	0.639047	-0.00432013	0.0659858	0.49968	0.107018	-0.00779714	0.669299	-0.781826	41077000	0	52503000	15395000	10860000	66707000	36416000	6528900	34781000	23310000	9678200	27356000	7.6136	NaN	7.72018	7.18738	7.03583	7.82417	7.56129	6.81484	7.54134	7.36754	6.98579	7.43705	0.998274	NaN
1.0059	1.1318	0.99138	1.2195	1.2099	0.80643	1.0781	1.0964	0.83549	1.0845	1.2203	0.82673	0.00848693	0.178619	-0.01249	0.28629	0.274888	-0.310379	0.108491	0.132774	-0.259306	0.11703	0.287236	-0.274512	2297900000	905520000	86790000	1334800000	1267700000	265700000	1746100000	274280000	139800000	1367400000	1088200000	76268000	9.36133	8.9569	7.93847	9.12542	9.10302	8.42439	9.24207	8.43819	8.14551	9.1359	9.03671	7.88234	1	0.999984
1.1538	1.0861	0.76748	1.0573	0.91641	0.71808	1.0442	1.1779	0.92454	1.0994	1.2986	0.91183	0.206393	0.119157	-0.381799	0.0803848	-0.125935	-0.477784	0.062398	0.236217	-0.113192	0.136716	0.376957	-0.133163	126400000	29226000	40656000	16493000	30621000	201710000	133750000	25442000	70934000	19569000	23834000	36569000	8.10175	7.46577	7.60912	7.2173	7.48602	8.30473	8.12629	7.40555	7.85085	7.29157	7.3772	7.56311	0.999971	0.999962
0.92726	0.78306	1.1465	0.85959	0.79423	1.1279	1.0853	NaN	0.9846	1.0589	0.75518	1.5586	-0.108954	-0.352805	0.197236	-0.218279	-0.332371	0.173639	0.118094	NaN	-0.0223903	0.0825663	-0.405108	0.640251	36959000	33029000	26403000	19375000	31988000	19476000	31055000	0	17641000	20205000	26742000	19640000	7.56772	7.5189	7.42165	7.28724	7.50499	7.2895	7.49213	NaN	7.24652	7.30546	7.42719	7.29314	0.999998	0.999994
1.2347	1.0417	0.97183	0.93692	1.2352	1.1676	0.90075	1.1151	0.86631	1.2455	0.81111	1.1312	0.304161	0.0589399	-0.0412241	-0.0940022	0.304745	0.223546	-0.150801	0.157173	-0.207045	0.316725	-0.30203	0.177854	38811000	63093000	34788000	35988000	38508000	59921000	78660000	33687000	25768000	49174000	39839000	25158000	7.58895	7.79998	7.54143	7.55616	7.58555	7.77758	7.89575	7.52746	7.41108	7.69174	7.60031	7.40068	0.999349	0.993336
1.1227	1.3764	1.0117	1.3391	1.5106	1.0655	1.1889	1.6122	1.185	1.4308	1.2574	0.73891	0.166972	0.4609	0.0167816	0.421264	0.595122	0.0915306	0.249627	0.689031	0.244887	0.516822	0.330444	-0.436529	62071000	58426000	144730000	56903000	108660000	185740000	43561000	108330000	69985000	77363000	68712000	89598000	7.79289	7.76661	8.16056	7.75514	8.03607	8.26891	7.6391	8.03475	7.845	7.88853	7.83703	7.9523	0.999995	0.999847
0.94871	1.0014	1.0129	0.9408	1.097	0.99276	0.93898	0.99702	1.0604	0.91899	1.0669	0.89391	-0.0759609	0.00201835	0.0184917	-0.08804	0.133564	-0.0104831	-0.0908337	-0.00430564	0.0846086	-0.121879	0.093425	-0.161799	446600000	5441700	230560000	592810000	4711900	263890000	409610000	4086400	577150000	647440000	9001200	180090000	8.64992	6.73573	8.36278	8.77292	6.6732	8.42142	8.61237	6.61134	8.76129	8.8112	6.9543	8.25549	0.998225	0.98878
1.0898	1.3334	1.7239	1.0349	1.353	1.252	0.909	1.0837	0.9452	1.0751	0.89694	0.81656	0.124063	0.41511	0.785676	0.0494913	0.436162	0.324234	-0.137648	0.115965	-0.0813084	0.104471	-0.156917	-0.292369	124880000	286700000	261510000	86151000	442940000	302160000	206700000	290570000	217140000	105620000	350080000	201810000	8.09649	8.45743	8.41749	7.93526	8.64634	8.48024	8.31534	8.46325	8.33674	8.02375	8.54417	8.30494	1	1
1.2157	NaN	NaN	1.1226	1.2743	1.0662	1.248	NaN	0.99467	1.3541	NaN	1.407	0.281787	NaN	NaN	0.166844	0.349705	0.0924781	0.319618	NaN	-0.00771017	0.437334	NaN	0.492622	10346000	0	0	8031800	6098300	8242400	10850000	0	5032900	4662500	0	4399400	7.01477	NaN	NaN	6.90481	6.78521	6.91605	7.03543	NaN	6.70182	6.66862	NaN	6.64339	0.932478	NaN
1.1034	0.8257	0.92692	1.1054	0.91301	0.82121	1.0983	0.90425	NaN	1.4962	0.74681	1.162	0.141956	-0.27631	-0.109483	0.144568	-0.131297	-0.284177	0.135272	-0.145206	NaN	0.581303	-0.421187	0.21661	17431000	55415000	11491000	16798000	71689000	22201000	40593000	41832000	0	22274000	57694000	14878000	7.24132	7.74363	7.06036	7.22526	7.85545	7.34637	7.60845	7.62151	NaN	7.3478	7.76113	7.17254	0.899577	0.992365
0.92563	NaN	0.36473	1.0102	1.3958	1.0284	0.93146	NaN	NaN	0.94253	1.5131	1.2036	-0.111492	NaN	-1.4551	0.014641	0.481092	0.0404014	-0.102434	NaN	NaN	-0.0853896	0.597507	0.267356	238360000	0	64797000	200170000	33511000	60607000	361990000	0	0	300740000	34601000	140820000	8.37723	NaN	7.81155	8.3014	7.52519	7.78252	8.5587	NaN	NaN	8.47819	7.53909	8.14866	1	1
0.93596	1.0966	1.1207	0.8152	NaN	1.0917	0.84958	1.1626	NaN	1.0015	NaN	NaN	-0.0954812	0.133037	0.1644	-0.294774	NaN	0.126576	-0.235178	0.217355	NaN	0.00216244	NaN	NaN	15378000	17609000	8447300	4094400	0	9023900	98555000	12467000	0	35475000	0	0	7.1869	7.24573	6.92672	6.61219	NaN	6.95539	7.99368	7.09576	NaN	7.54992	NaN	NaN	1	1
0.97855	0.99438	1.1048	0.88214	1.1128	1.0988	1.0227	1.0469	1.0808	0.95892	1.1124	1.0018	-0.0312825	-0.00813082	0.143785	-0.180921	0.154194	0.135929	0.0323829	0.0661237	0.1121	-0.0605176	0.153676	0.00259443	602020000	773970000	1175400000	434830000	948110000	1689700000	830200000	409090000	789310000	320260000	572490000	1060900000	8.77961	8.88872	9.07019	8.63832	8.97686	9.22781	8.91918	8.61182	8.89725	8.5055	8.75777	9.02567	1	1
0.97036	0.91662	0.92739	1.3581	0.85377	0.99566	1.3341	NaN	NaN	0.99863	0.81097	1.399	-0.043408	-0.125604	-0.108752	0.44159	-0.228081	-0.00627491	0.415867	NaN	NaN	-0.00197787	-0.302279	0.484396	31209000	26997000	26510000	50016000	34160000	51097000	33446000	0	0	46611000	19107000	21192000	7.49428	7.43132	7.42341	7.69911	7.53352	7.7084	7.52434	NaN	NaN	7.66849	7.28119	7.32617	0.792659	0.911246
1.306	0.39383	0.59575	1.3692	0.83293	0.57147	1.2149	NaN	0.89836	1.2087	1.4641	1.83	0.385155	-1.34435	-0.747221	0.453333	-0.263733	-0.80725	0.280838	NaN	-0.154634	0.273456	0.550014	0.871844	60909000	29347000	56178000	51151000	42688000	60786000	23553000	0	50061000	48100000	13380000	36602000	7.78468	7.46756	7.74957	7.70885	7.63031	7.7838	7.37205	NaN	7.6995	7.68215	7.12646	7.5635	0.999367	0.93554
1.0297	1.2481	1.0219	1.3877	NaN	0.87043	1.2487	NaN	NaN	1.5356	NaN	0.86327	0.0422241	0.319734	0.0312541	0.472696	NaN	-0.2002	0.320427	NaN	NaN	0.618802	NaN	-0.212116	12525000	8673100	13257000	9998500	0	20235000	9144100	0	0	12688000	0	11553000	7.09778	6.93817	7.12245	6.99993	NaN	7.3061	6.96114	NaN	NaN	7.10339	NaN	7.06269	0.998538	0.991313
1.0153	1.2865	0.88027	1.0411	1.2322	0.89546	1.1553	1.2612	1.0239	1.0659	1.2365	0.78174	0.0219061	0.363451	-0.183982	0.0581087	0.301237	-0.159299	0.208268	0.334797	0.0340749	0.0920721	0.306262	-0.355239	11382000	7773100	4469700	4681700	6982800	6193300	19081000	6519700	3631200	5813700	5213700	6070500	7.05622	6.89059	6.65028	6.6704	6.84403	6.79192	7.2806	6.81423	6.56005	6.76445	6.71715	6.78322	0.999408	0.999814
NaN	1.1585	1.4187	NaN	0.95552	1.4766	0.85991	0.879	1.336	NaN	1.5578	1.6533	NaN	0.212258	0.50457	NaN	-0.0656421	0.562279	-0.217742	-0.186065	0.41792	NaN	0.63951	0.725349	0	16917000	11649000	0	28231000	14269000	11536000	24150000	8446300	0	20051000	11425000	NaN	7.22832	7.06629	NaN	7.45073	7.15439	7.06206	7.38292	6.92667	NaN	7.30214	7.05786	NaN	0.999546
1.1265	NaN	1.0971	1.132	NaN	1.3994	1.8824	1.761	2.0202	1.9091	NaN	2.1628	0.171847	NaN	0.133695	0.178874	NaN	0.484808	0.912573	0.816395	1.0145	0.932893	NaN	1.1129	46626000	0	30783000	30543000	0	38467000	46445000	7135000	18960000	36415000	0	26470000	7.66863	NaN	7.48831	7.48491	NaN	7.58509	7.66694	6.85339	7.27784	7.56128	NaN	7.42275	0.999995	NaN
0.78908	0.83514	0.95406	0.91345	0.89163	1.3407	0.90356	0.99107	1.0298	1.0309	0.82242	1.04	-0.341757	-0.25991	-0.0678481	-0.130602	-0.165483	0.422986	-0.146308	-0.0129412	0.0423642	0.0439044	-0.282053	0.0565835	41978000	31498000	18617000	35324000	27223000	22342000	34229000	7065700	13972000	32760000	28983000	19148000	7.62302	7.49828	7.26991	7.54807	7.43494	7.34912	7.53439	6.84916	7.14526	7.51534	7.46214	7.28212	0.999985	0.999979
0.8784	0.93642	1.1828	0.88177	0.89954	1.0951	0.9536	1.0529	1.2177	0.93205	1.0166	1.1318	-0.18705	-0.0947723	0.242206	-0.181526	-0.152741	0.131063	-0.0685439	0.0743684	0.284159	-0.101521	0.0237521	0.178619	111920000	47410000	84740000	90298000	42066000	150680000	128620000	24853000	99881000	104460000	51211000	100390000	8.04891	7.67587	7.92809	7.95568	7.62393	8.17806	8.10931	7.39538	7.99948	8.01895	7.70936	8.00169	0.999986	1
1.1036	1.2675	1.0478	1.1981	1.0719	0.95742	1.0947	1.1129	1.0241	1.0868	1.2436	0.95159	0.142217	0.341986	0.0673633	0.260748	0.10017	-0.0627762	0.130535	0.154324	0.0343565	0.120086	0.314522	-0.071588	34883000	26057000	25695000	13304000	59283000	73363000	39890000	77434000	27523000	16827000	23835000	26880000	7.54261	7.41592	7.40985	7.12398	7.77293	7.86548	7.60086	7.88893	7.4397	7.22601	7.37722	7.42943	0.999731	0.999989
NaN	NaN	NaN	0.97204	0.97526	5.7206	NaN	0.8783	NaN	NaN	NaN	0.70299	NaN	NaN	NaN	-0.0409124	-0.0361412	2.51617	NaN	-0.187214	NaN	NaN	NaN	-0.508424	0	0	0	10517000	40257000	23363000	0	55431000	0	0	0	8573900	NaN	NaN	NaN	7.02189	7.60484	7.36853	NaN	7.74375	NaN	NaN	NaN	6.93318	NaN	NaN
1.3217	1.0111	0.81134	NaN	NaN	0.90103	1.6835	NaN	NaN	NaN	1.0361	1.0045	0.402395	0.0159258	-0.301621	NaN	NaN	-0.150353	0.751464	NaN	NaN	NaN	0.0511633	0.00647761	4817100	10824000	11881000	0	0	12868000	10640000	0	0	0	9950000	10538000	6.68279	7.03439	7.07485	NaN	NaN	7.10951	7.02694	NaN	NaN	NaN	6.99782	7.02276	0.931615	0.924072
0.96985	1.0426	1.0497	0.92883	1.0806	1.0485	0.90642	0.98805	1.0066	1.0446	1.066	1.074	-0.0441665	0.0601858	0.0699771	-0.106513	0.111833	0.0683268	-0.141748	-0.0173441	0.00949053	0.0629506	0.0922074	0.102994	138810000	36212000	123250000	110260000	42511000	172500000	137990000	23864000	81996000	105290000	32456000	122500000	8.14242	7.55885	8.09079	8.04242	7.6285	8.23679	8.13985	7.37774	7.91379	8.02239	7.51129	8.08814	1	0.999998
1.2033	0.92377	0.87045	1.2244	1.0381	0.9391	1.3556	0.98805	NaN	1.3916	1.0035	1.5522	0.266996	-0.114394	-0.200167	0.292075	0.0539454	-0.0906493	0.438932	-0.0173441	NaN	0.476745	0.0050406	0.634314	133550000	191240000	93142000	87592000	22828000	88790000	124660000	121810000	0	92552000	303810000	83203000	8.12564	8.28158	7.96915	7.94246	7.35847	7.94836	8.09573	8.08568	NaN	7.96639	8.4826	7.92014	0.886676	0.941292
1.0165	1.1711	0.93887	1.0606	1.3279	1.016	1.1201	1.0242	0.86209	1.1736	0.9758	1.2408	0.0236102	0.227864	-0.0910027	0.0848807	0.409147	0.0229004	0.163628	0.0344974	-0.21409	0.230941	-0.0353426	0.311271	141940000	34298000	80215000	83255000	52374000	69191000	118320000	15042000	59412000	85263000	38343000	82543000	8.1521	7.53527	7.90426	7.92041	7.71912	7.84005	8.07306	7.17731	7.77387	7.93076	7.58369	7.91668	0.930348	0.682762
0.90284	0.58214	0.54849	0.78658	0.48219	0.4762	0.9961	0.84706	0.73786	0.74359	1.2954	0.75424	-0.147458	-0.780562	-0.866463	-0.346334	-1.05233	-1.07036	-0.0056375	-0.239464	-0.438581	-0.427421	0.373398	-0.406905	147790000	63872000	91331000	142210000	67953000	112070000	218300000	33320000	41609000	100710000	59131000	60675000	8.16965	7.80531	7.96062	8.15293	7.83221	8.04949	8.33905	7.5227	7.61919	8.00307	7.77182	7.78301	1	1
0.89887	0.79197	1.0933	0.80483	0.78635	1.0663	0.89179	0.71321	1.1808	0.84943	0.71867	1.287	-0.153816	-0.336482	0.128689	-0.313244	-0.346757	0.0926134	-0.165224	-0.487601	0.239765	-0.235433	-0.476599	0.364012	58294000	55605000	57861000	39060000	48268000	62624000	52278000	46047000	41448000	39945000	49090000	66655000	7.76562	7.74511	7.76239	7.59173	7.68366	7.79674	7.71832	7.6632	7.6175	7.60146	7.69099	7.82383	0.998142	0.998877
1.0841	0.85742	0.87167	1.0323	0.77621	0.93524	0.84459	NaN	1.0277	NaN	0.84672	1.1079	0.116498	-0.221926	-0.198146	0.0458623	-0.365481	-0.0965915	-0.243677	NaN	0.0394191	NaN	-0.240043	0.147828	11976000	15287000	21064000	8950300	12923000	27192000	48930000	0	12281000	0	17178000	31143000	7.07831	7.18432	7.32354	6.95184	7.11136	7.43444	7.68958	NaN	7.08923	NaN	7.23497	7.49336	0.999958	1
0.93538	1.0875	1.0643	1.0495	1.0602	1.0916	0.97389	1.062	NaN	0.95693	1.1039	1.0866	-0.0963755	0.121015	0.0899048	0.0697022	0.0843364	0.126444	-0.0381693	0.0867838	NaN	-0.0635147	0.142609	0.119821	237700000	42300000	23851000	144320000	177710000	75519000	225960000	57730000	0	184010000	157580000	32130000	8.37603	7.62634	7.37751	8.15933	8.24971	7.87806	8.35403	7.7614	NaN	8.26484	8.1975	7.50691	1	1
0.92812	1.032	1.0671	0.90839	1.0755	1.0572	0.93069	0.98626	3.1086	0.94248	1.0158	1.0266	-0.107617	0.0454429	0.0936954	-0.138616	0.105008	0.0802483	-0.103627	-0.0199601	1.63627	-0.0854661	0.0226164	0.0378742	405350000	77161000	93539000	230800000	71314000	100050000	355030000	54971000	50416000	201530000	30644000	133710000	8.60783	7.8874	7.97099	8.36324	7.85317	8.00022	8.55027	7.74013	7.70257	8.30434	7.48635	8.12616	0.999947	0.999942
0.99775	1.1771	1.0442	1.1262	1.1428	0.9166	1.0526	NaN	0.91616	1.1105	1.2409	0.97651	-0.00324974	0.235237	0.062398	0.171463	0.192573	-0.125636	0.0739573	NaN	-0.126329	0.151209	0.311387	-0.0342933	168560000	82486000	302350000	46629000	246800000	302710000	91757000	0	144050000	23113000	19315000	181150000	8.22675	7.91638	8.48051	7.66866	8.39235	8.48103	7.96264	NaN	8.15851	7.36386	7.28589	8.25804	0.829633	0.798439
0.86004	0.9178	1.2219	0.79097	0.90082	1.146	0.57668	1.0811	1.5518	0.88669	1.0446	1.1363	-0.217524	-0.123748	0.289126	-0.338305	-0.150689	0.196607	-0.794157	0.1125	0.633943	-0.173498	0.0629506	0.184344	249190000	239310000	186020000	238990000	253700000	163390000	269840000	131320000	144620000	16288000	255030000	133690000	8.39653	8.37896	8.26956	8.37838	8.40432	8.21323	8.43111	8.11833	8.16023	7.21187	8.40659	8.1261	0.891307	0.931903
0.97285	0.85749	1.0086	0.91567	0.87435	1.6094	1.1094	0.96165	NaN	1.0383	NaN	NaN	-0.0397107	-0.221808	0.0123541	-0.1271	-0.193717	0.686523	0.14978	-0.0564162	NaN	0.0542234	NaN	NaN	42290000	5319600	40591000	52332000	12171000	7428200	41018000	12082000	0	61134000	0	0	7.62624	6.72588	7.60843	7.71877	7.08533	6.87088	7.61297	7.08214	NaN	7.78628	NaN	NaN	0.998308	0.923161
1.2101	1.0601	1.0354	0.98289	NaN	1.3647	1.1904	NaN	0.93143	1.1168	NaN	1.9099	0.275126	0.0842003	0.0501883	-0.0248981	NaN	0.448584	0.251446	NaN	-0.102481	0.159371	NaN	0.933497	10097000	14060000	26068000	17177000	0	24724000	8771300	0	15954000	17328000	0	35540000	7.00419	7.14799	7.41611	7.23495	NaN	7.39312	6.94306	NaN	7.20287	7.23875	NaN	7.55072	0.974267	0.978751
1.0268	1.2476	1.4989	0.99546	1.6355	1.6723	1.0576	1.0656	1.0939	1.1335	0.69973	0.4538	0.0381553	0.319155	0.583904	-0.00656479	0.709732	0.741834	0.0807941	0.091666	0.129481	0.180784	-0.51513	-1.13987	725400000	1073300000	1035400000	829850000	2048600000	1725900000	625730000	1583300000	925080000	561950000	1449000000	1316000000	8.86058	9.03072	9.01511	8.919	9.31146	9.23702	8.79639	9.19956	8.96618	8.7497	9.16107	9.11926	0.999997	1
0.95292	1.1253	1.082	1.0144	0.67072	1.2108	0.93024	1.113	0.88044	1.0218	1.0731	1.0919	-0.069573	0.17031	0.1137	0.0206267	-0.576218	0.275961	-0.104325	0.154454	-0.183703	0.0311129	0.101784	0.126841	87288000	102960000	156810000	61985000	97465000	115430000	60781000	62952000	102300000	47063000	82937000	42009000	7.94095	8.01267	8.19537	7.79229	7.98885	8.06232	7.78377	7.79901	8.00988	7.67268	7.91875	7.62334	0.98936	0.975298
0.60596	1.0791	1.607	NaN	1.2633	1.4749	NaN	1.3786	1.3484	NaN	1.0181	1.5947	-0.722706	0.109829	0.68437	NaN	0.337197	0.560617	NaN	0.463204	0.431248	NaN	0.0258793	0.673285	4121500	8815900	22450000	0	18430000	48265000	0	12989000	17950000	0	9886900	22543000	6.61506	6.94527	7.35122	NaN	7.26553	7.68363	NaN	7.11358	7.25406	NaN	6.99506	7.35301	1	1
0.028061	0.06858	11.209	0.039021	0.10658	21.274	0.034381	0.070352	27.617	0.041193	0.073535	NaN	-5.15529	-3.86607	3.48659	-4.6796	-3.22999	4.41102	-4.86224	-3.82926	4.78749	-4.60146	-3.76543	NaN	180170000	136710000	73681000	88614000	88660000	114230000	114450000	120310000	57757000	66103000	105820000	0	8.25568	8.1358	7.86736	7.9475	7.94773	8.05778	8.05862	8.0803	7.7616	7.82022	8.02457	NaN	0.802313	0.880405
1.1385	1.3916	1.0689	1.3291	1.5856	1.3162	1.5737	1.7486	1.6047	2.1619	2.4511	2.1518	0.187134	0.476745	0.0961269	0.41045	0.665029	0.396379	0.654161	0.8062	0.682304	1.1123	1.29343	1.10554	42355000	28655000	58547000	26388000	33584000	44514000	37001000	18159000	41178000	25484000	31297000	24639000	7.6269	7.4572	7.7675	7.42141	7.52613	7.6485	7.56821	7.25909	7.61467	7.40627	7.4955	7.39162	0.99997	0.999821
0.91524	NaN	0.86162	NaN	0.55455	0.60039	0.22672	NaN	NaN	0.14211	0.13645	0.76855	-0.127778	NaN	-0.214876	NaN	-0.850611	-0.736028	-2.14102	NaN	NaN	-2.81492	-2.87356	-0.379789	47820000	0	57845000	0	129020000	105490000	88041000	0	0	40898000	211180000	200960000	7.67961	NaN	7.76227	NaN	8.11066	8.02321	7.94468	NaN	NaN	7.6117	8.32465	8.30311	0.585006	NaN
0.90236	0.66774	0.85929	0.64471	0.57396	0.60531	0.258	0.24377	0.27069	0.16841	0.1401	0.72731	-0.148225	-0.582642	-0.218783	-0.633278	-0.800978	-0.724254	-1.95456	-2.03641	-1.88529	-2.56995	-2.83547	-0.459358	227740000	353870000	290780000	213520000	338280000	536440000	581480000	606290000	420350000	690650000	1160000000	913600000	8.35744	8.54884	8.46356	8.32944	8.52928	8.72952	8.76453	8.78268	8.62361	8.83926	9.06446	8.96076	0.992454	0.907192
1.0155	0.64258	NaN	1.0986	0.67187	1.4436	0.98844	0.5932	2.5401	0.87691	NaN	3.0329	0.0221902	-0.638052	NaN	0.135666	-0.573746	0.529671	-0.0167747	-0.753409	1.34489	-0.189499	NaN	1.6007	8082800	4626500	0	4625900	3185700	11802000	10420000	3235700	6747100	4439300	0	6557300	6.90756	6.66525	NaN	6.6652	6.5032	7.07196	7.01787	6.50997	6.82912	6.64731	NaN	6.81673	0.992696	0.86643
1.2919	1.4585	0.84361	1.4577	1.6965	0.8999	1.4372	1.5022	0.73288	1.2573	1.5465	0.98852	0.369494	0.544485	-0.245352	0.543694	0.762561	-0.152163	0.523261	0.587077	-0.448351	0.330329	0.629007	-0.0166579	25158000	20079000	35298000	8534900	37031000	41813000	12116000	15425000	22040000	21210000	29136000	20964000	7.40068	7.30274	7.54775	6.9312	7.56857	7.62131	7.08336	7.18823	7.34321	7.32654	7.46443	7.32147	0.993767	0.997356
0.99379	0.87264	0.9335	0.98067	0.83018	1.0066	0.98404	0.84166	0.98111	0.82452	0.73294	0.99467	-0.00898711	-0.196542	-0.0992781	-0.0281604	-0.268504	0.00949053	-0.0232111	-0.248691	-0.0275132	-0.278374	-0.448233	-0.00771017	75562000	114360000	88553000	46125000	125350000	129150000	157030000	87259000	79243000	92858000	81743000	209240000	7.8783	8.05827	7.9472	7.66394	8.09812	8.11109	8.19598	7.94081	7.89896	7.96782	7.91245	8.32064	1	1
NaN	1.1428	0.97432	1.0143	1.0618	0.97145	1.4878	1.2901	1.3223	NaN	1.372	1.4168	NaN	0.192573	-0.0375324	0.0204844	0.086512	-0.0417884	0.573181	0.367483	0.40305	NaN	0.45628	0.502636	0	11665000	9266800	4547800	8029800	14042000	8879700	8803400	6771200	0	9642200	8766100	NaN	7.06688	6.96693	6.6578	6.9047	7.14743	6.9484	6.94465	6.83067	NaN	6.98418	6.94281	NaN	1
1.0684	0.81545	0.85545	1.0459	0.83753	1.0458	0.97766	0.79773	0.99751	1.2316	0.84899	1.1965	0.0954519	-0.294332	-0.225245	0.0647449	-0.255787	0.0646069	-0.0325953	-0.326028	-0.00359677	0.300534	-0.23618	0.25882	34378000	45552000	79944000	24897000	68673000	79166000	45797000	26621000	45210000	21663000	31792000	71215000	7.53628	7.65851	7.90279	7.39615	7.83679	7.89854	7.66084	7.42522	7.65523	7.33572	7.50232	7.85257	0.999685	0.999962
1.0079	1.3956	NaN	1.0253	NaN	1.062	1.1179	NaN	0.917	1.0608	1.3139	0.74657	0.0113525	0.480886	NaN	0.0360461	NaN	0.0867838	0.160791	NaN	-0.125006	0.0851526	0.393856	-0.421651	27254000	5504500	0	39182000	0	14962000	12587000	0	6323300	34428000	10975000	22309000	7.43543	6.74072	NaN	7.59309	NaN	7.17499	7.09992	NaN	6.80094	7.53691	7.0404	7.34848	0.782921	0.764772
1.0401	NaN	1.068	1.0443	1.4432	1.0544	1.1237	1.307	0.87723	1.0025	1.3642	0.74517	0.0567222	NaN	0.0949116	0.0625362	0.529271	0.0764222	0.168257	0.386259	-0.188973	0.00360232	0.448055	-0.424359	18493000	0	39749000	15513000	4545300	32000000	44559000	6091900	3542600	36155000	6817700	5244500	7.26701	NaN	7.59933	7.1907	6.65756	7.50515	7.64894	6.78475	6.54932	7.55817	6.83364	6.7197	0.829207	NaN
NaN	NaN	0.59462	NaN	0.55599	0.50003	NaN	0.17079	0.17213	0.21525	0.20289	0.11822	NaN	NaN	-0.74996	NaN	-0.846869	-0.999914	NaN	-2.5497	-2.53843	-2.21591	-2.30123	-3.08045	0	0	7378200	0	8904800	14957000	0	25555000	19283000	16943000	38562000	23644000	NaN	NaN	6.86795	NaN	6.94962	7.17484	NaN	7.40748	7.28517	7.22899	7.58616	7.37372	NaN	NaN
0.4035	NaN	2.275	0.38768	0.2794	2.1668	0.39487	0.21796	3.2521	0.44019	0.31232	1.9246	-1.30936	NaN	1.18587	-1.36706	-1.8396	1.11557	-1.34055	-2.19787	1.70137	-1.1838	-1.6789	0.944559	119460000	0	107140000	81971000	11673000	94829000	106930000	6439400	62392000	102130000	19845000	42107000	8.07722	NaN	8.02995	7.91366	7.06718	7.97694	8.0291	6.80885	7.79513	8.00915	7.29765	7.62435	1	NaN
1.2737	1.2722	0.22199	5.9252	1.4228	1.2614	4.6114	5.9777	0.82381	5.7329	4.3548	3.4625	0.349025	0.347326	-2.17143	2.56686	0.508733	0.335026	2.2052	2.57959	-0.279616	2.51926	2.12261	1.79181	109990000	92379000	120620000	95175000	69559000	131240000	59331000	27794000	54264000	56571000	34799000	40394000	8.04135	7.96557	8.08142	7.97852	7.84235	8.11807	7.77328	7.44395	7.73451	7.75259	7.54157	7.60632	0.935578	0.982643
1.0316	1.3588	0.80525	0.99665	1.3195	0.82463	1.3417	NaN	NaN	1.31	NaN	0.8311	0.0448837	0.442333	-0.312491	-0.00484117	0.399991	-0.278181	0.424062	NaN	NaN	0.389567	NaN	-0.266906	17027000	6958800	12733000	12291000	13864000	18659000	21669000	0	0	17002000	0	33474000	7.23114	6.84253	7.10493	7.08959	7.14189	7.27089	7.33584	NaN	NaN	7.2305	NaN	7.52471	0.825858	0.791408
0.93704	1.0887	0.9554	1.0255	1.0164	0.93264	0.96224	1.0278	0.89933	0.82901	0.96829	1.0541	-0.0938175	0.122606	-0.0658232	0.0363276	0.0234682	-0.100608	-0.0555314	0.0395595	-0.153078	-0.270539	-0.0464889	0.0760118	5089200	71531000	60194000	99656000	66810000	78586000	7233600	24973000	3249400	96934000	61258000	42940000	6.70665	7.85449	7.77955	7.9985	7.82484	7.89535	6.85935	7.39747	6.5118	7.98648	7.78716	7.63286	1	1
1.1055	1.034	0.91709	1.3382	0.98121	0.90156	1.1039	0.98962	0.95282	1.1278	1.0459	1.0699	0.144699	0.0482362	-0.124865	0.420294	-0.0273662	-0.149505	0.142609	-0.0150535	-0.0697244	0.173511	0.0647449	0.097476	22166000	27098000	44083000	29034000	24234000	27988000	27544000	19588000	19262000	20082000	27918000	27839000	7.34569	7.43294	7.64427	7.46291	7.38443	7.44697	7.44003	7.29199	7.2847	7.30281	7.44588	7.44465	1	1
1.0861	1.2454	0.87126	1.1388	1.2418	0.83983	1.0669	1.1924	0.93376	1.1695	1.277	0.87303	0.119157	0.316609	-0.198825	0.187514	0.312433	-0.251831	0.093425	0.253868	-0.0988763	0.225892	0.352758	-0.195897	778890000	579240000	638310000	378220000	504120000	774110000	826650000	372150000	469250000	404020000	489980000	435110000	8.89148	8.76286	8.80503	8.57774	8.70253	8.8888	8.91732	8.57072	8.6714	8.6064	8.69018	8.6386	0.999997	0.999979
NaN	NaN	1.2029	NaN	0.87461	NaN	NaN	NaN	NaN	0.34759	0.89505	1.2048	NaN	NaN	0.266517	NaN	-0.193288	NaN	NaN	NaN	NaN	-1.52454	-0.15996	0.268794	0	0	7253200	0	3108700	0	0	0	0	15815000	3688300	7734000	NaN	NaN	6.86053	NaN	6.49258	NaN	NaN	NaN	NaN	7.19907	6.56683	6.8884	NaN	NaN
0.98934	1.6275	1.0424	1.1597	1.4523	0.91526	0.96819	1.6734	1.1643	1.2	1.9827	0.65543	-0.0154617	0.702658	0.059909	0.213752	0.538339	-0.127746	-0.0466379	0.742782	0.219463	0.263035	0.987466	-0.609486	83976000	76850000	68171000	57117000	95635000	96406000	73842000	62751000	48537000	44990000	55288000	40966000	7.92416	7.88564	7.8336	7.75677	7.98062	7.9841	7.8683	7.79762	7.68607	7.65312	7.74263	7.61242	1	1
0.85489	0.79816	1.1824	0.82924	0.74995	1.0431	1.2434	NaN	0.049117	0.79137	0.77457	1.0161	-0.226189	-0.32525	0.241718	-0.270138	-0.415134	0.0608775	0.31429	NaN	-4.34763	-0.337576	-0.368532	0.0230425	75394000	9730800	71164000	83927000	11267000	108410000	9907400	0	27671000	23516000	10067000	7242600	7.87734	6.98815	7.85226	7.9239	7.05181	8.03507	6.99596	NaN	7.44202	7.37136	7.0029	6.85989	0.999781	0.999227
0.98425	0.79991	0.60125	0.97843	0.68057	0.6489	1.0091	0.86743	0.78558	0.99622	0.9368	0.77996	-0.0229033	-0.32209	-0.733963	-0.0314595	-0.555184	-0.623932	0.0130691	-0.205181	-0.34817	-0.00546373	-0.094187	-0.358528	104030000	199000000	91696000	50577000	92564000	219870000	85419000	121170000	174910000	302390000	141370000	70747000	8.01716	8.29885	7.96235	7.70395	7.96644	8.34217	7.93155	8.0834	8.24281	8.48057	8.15036	7.84971	0.999425	0.999493
1.923	2.606	0.97927	1.6548	1.3411	1.0267	2.1295	1.5968	1.2337	2.1098	1.8252	0.2692	0.943359	1.38184	-0.0302214	0.726657	0.423417	0.0380147	1.09051	0.675184	0.302992	1.07711	0.868054	-1.89325	8227600	11263000	19105000	10752000	12487000	29287000	3619200	4177700	10153000	7575800	13540000	8946700	6.91527	7.05165	7.28115	7.03149	7.09646	7.46667	6.55861	6.62094	7.00659	6.87943	7.13162	6.95166	0.940948	1
0.94351	0.91358	1.0209	0.91475	0.85791	1.0019	0.92498	0.89019	1.0352	0.80295	0.84121	0.818	-0.0838903	-0.130397	0.0298416	-0.128551	-0.221102	0.00273846	-0.112506	-0.167815	0.0499095	-0.316618	-0.249462	-0.289827	418870000	531520000	890790000	498400000	661060000	826590000	620770000	299590000	629650000	469340000	617870000	633900000	8.62208	8.72552	8.94978	8.69758	8.82024	8.91729	8.79293	8.47653	8.7991	8.67149	8.7909	8.80202	0.999999	0.997692
0.91714	0.73891	1.1313	0.88669	0.68316	1.0932	0.79191	0.57779	0.87562	0.84152	0.59698	1.2335	-0.124786	-0.436529	0.177981	-0.173498	-0.549705	0.128557	-0.336592	-0.791383	-0.191623	-0.24893	-0.744246	0.302758	19877000	9035000	28046000	23665000	14125000	5707900	20097000	20762000	20734000	19364000	27597000	16911000	7.29835	6.95593	7.44787	7.37411	7.14999	6.75648	7.30313	7.31727	7.31668	7.287	7.44086	7.22817	0.999985	0.986969
NaN	1.1318	1.0929	1.0505	1.1501	1.0869	1.1196	1.1578	1.147	NaN	1.4141	1.4642	NaN	0.178619	0.128161	0.0710762	0.201759	0.120219	0.162984	0.211386	0.197865	NaN	0.499884	0.550113	0	14809000	100800000	148050000	17346000	127500000	80510000	7990000	59208000	0	13248000	41660000	NaN	7.17053	8.00346	8.17041	7.2392	8.10551	7.90585	6.90255	7.77238	NaN	7.12215	7.61972	NaN	0.997498
1.0638	0.95184	1.098	1.117	1.0973	1.069	1.0675	1.2883	0.97803	0.93683	NaN	1.1688	0.0892269	-0.071209	0.134878	0.159629	0.133958	0.0962619	0.0942361	0.365469	-0.0320493	-0.0941408	NaN	0.225028	8681500	29603000	98342000	11256000	34439000	117600000	15617000	22147000	43018000	27696000	0	122260000	6.93859	7.47134	7.99274	7.05138	7.53705	8.07041	7.1936	7.34531	7.63365	7.44242	NaN	8.08728	0.735796	0.893893
1.055	0.95618	1.0016	0.97999	1.0029	1.0267	1.0689	0.91881	1.024	1.0487	1.1657	1.293	0.0772429	-0.0646459	0.00230651	-0.0291611	0.00417777	0.0380147	0.0961269	-0.122162	0.0342158	0.068602	0.221196	0.370722	52825000	76606000	127550000	61773000	87662000	188450000	91261000	42090000	73982000	49335000	42652000	189710000	7.72284	7.88426	8.10568	7.7908	7.94281	8.2752	7.96029	7.62418	7.86913	7.69316	7.62994	8.27809	0.999735	0.999881
0.89549	NaN	0.88763	1.0339	NaN	0.74828	0.95691	NaN	0.85956	0.95556	0.70433	0.89171	-0.159251	NaN	-0.17197	0.0480967	NaN	-0.41835	-0.0635448	NaN	-0.21833	-0.0655816	-0.505676	-0.165353	46799000	0	33423000	18605000	0	49068000	25689000	0	19657000	15336000	32555000	33976000	7.67024	NaN	7.52405	7.26963	NaN	7.6908	7.40975	NaN	7.29352	7.18571	7.51262	7.53117	0.999973	NaN
1.0206	1.0421	1.0113	1.0294	1.073	1.0387	1.0447	1	0.96436	1.0835	1.0606	0.98448	0.0294175	0.0594937	0.016211	0.0418037	0.10165	0.054779	0.0630887	0	-0.0523563	0.115699	0.0848807	-0.0225662	622700000	464470000	565410000	406390000	24282000	450350000	616360000	174370000	217720000	317610000	339070000	368220000	8.79428	8.66696	8.75236	8.60894	7.38528	8.65355	8.78983	8.24147	8.3379	8.50189	8.53029	8.56611	0.999875	0.999931
2.2737	1.6559	0.52609	0.57306	0.92952	0.62359	2.7047	0.92948	0.6621	0.68666	2.0633	0.38272	1.18504	0.727615	-0.926618	-0.803242	-0.105442	-0.68133	1.43547	-0.105504	-0.594879	-0.542332	1.04495	-1.38564	25991000	7279400	27403000	27429000	67676000	47904000	25204000	52678000	42253000	36773000	26029000	21948000	7.41482	6.8621	7.4378	7.43821	7.83043	7.68037	7.40147	7.72163	7.62586	7.56553	7.41546	7.34139	0.994876	0.843577
1.1025	1.0384	1.0482	1.0868	0.97592	1.1542	1.137	1.133	0.95143	1.1388	1.0883	1.0432	0.140779	0.0543624	0.067914	0.120086	-0.0351652	0.206893	0.185232	0.180148	-0.0718305	0.187514	0.122076	0.0610158	165800000	210640000	121860000	210750000	149040000	112560000	230060000	137620000	101440000	161490000	173180000	250810000	8.21958	8.32354	8.08586	8.32377	8.1733	8.05138	8.36184	8.13868	8.00621	8.20815	8.2385	8.39934	0.999998	1
1.0316	0.99368	0.99219	0.98308	0.97593	1.0571	1.0512	0.93418	0.99544	1.0021	1.003	1.1316	0.0448837	-0.00914677	-0.0113117	-0.0246192	-0.0351505	0.0801119	0.0720372	-0.0982275	-0.00659373	0.00302647	0.00432164	0.178364	93260000	66592000	145070000	43215000	109140000	157150000	107310000	61120000	114880000	99612000	50550000	99696000	7.9697	7.82342	8.16158	7.63563	8.03798	8.19631	8.03064	7.78618	8.06024	7.99831	7.70372	7.99868	0.999944	0.999824
1.1669	1.7409	1.4058	1.4385	2.016	1.5353	2.6836	2.2632	3.704	2.559	2.9882	3.2905	0.222681	0.799833	0.491391	0.524565	1.0115	0.618521	1.42417	1.17836	1.88908	1.35558	1.57928	1.71831	209050000	106650000	304840000	81901000	217760000	288720000	120530000	95446000	164820000	111380000	107900000	118390000	8.32025	8.02796	8.48407	7.91329	8.33798	8.46048	8.0811	7.97976	8.21701	8.04681	8.03302	8.07332	0.99893	0.999852
1.2935	1.1744	0.99034	1.116	1.1893	1.018	1.2998	1.6743	1.2332	1.0836	1.4893	0.95821	0.37128	0.231924	-0.0140042	0.158337	0.250113	0.0257376	0.37829	0.743558	0.302407	0.115832	0.574634	-0.0615862	39003000	33778000	27056000	20037000	48512000	29470000	44191000	17521000	11816000	21471000	28265000	33483000	7.5911	7.52863	7.43226	7.30183	7.68585	7.46938	7.64533	7.24356	7.07247	7.33185	7.45125	7.52482	0.999769	0.997068
1.1339	1.0467	0.99844	1.069	1.1101	1.0286	NaN	NaN	0.95176	1.2298	NaN	1.3175	0.181293	0.065848	-0.00225232	0.0962619	0.15069	0.040682	NaN	NaN	-0.0713303	0.298424	NaN	0.397803	22299000	3261500	13925000	11147000	2400700	12374000	0	0	14648000	10679000	0	7445400	7.34829	6.51342	7.1438	7.04716	6.38034	7.09251	NaN	NaN	7.16578	7.02853	NaN	6.87189	0.999921	0.999969
0.96962	0.91639	1.1325	0.93306	0.88973	1.073	1.093	0.81406	0.98656	0.90134	0.96033	1.1756	-0.0445086	-0.125966	0.179511	-0.0999583	-0.168561	0.10165	0.128294	-0.296793	-0.0195213	-0.149857	-0.0583978	0.233397	41706000	22431000	31933000	42870000	18828000	31058000	12801000	5026100	19835000	36210000	20151000	27007000	7.6202	7.35085	7.50424	7.63215	7.2748	7.49217	7.10724	6.70123	7.29743	7.55883	7.3043	7.43148	0.999424	0.998779
NaN	1.2638	0.75972	1.2442	1.4029	0.66618	1.2188	1.1804	NaN	0.72414	1.2317	1.0799	NaN	0.337768	-0.39646	0.315218	0.488412	-0.586016	0.285461	0.239276	NaN	-0.46566	0.300651	0.110898	0	9936500	5530800	13009000	11026000	5655600	8530600	3529500	0	12484000	8449700	3692600	NaN	6.99723	6.74279	7.11424	7.04242	6.75248	6.93098	6.54771	NaN	7.09635	6.92684	6.56733	NaN	0.993968
1.2602	0.88029	NaN	0.75562	0.81477	0.79624	0.91935	0.62665	NaN	1.0232	0.43869	1.5313	0.333653	-0.183949	NaN	-0.404267	-0.295535	-0.328725	-0.121314	-0.674268	NaN	0.0330882	-1.18873	0.614757	19320000	23074000	0	10359000	41658000	10893000	23542000	18188000	0	11809000	17449000	16400000	7.28601	7.36312	NaN	7.01532	7.6197	7.03715	7.37184	7.25978	NaN	7.07221	7.24177	7.21484	1	1
0.93128	0.82747	0.90544	0.83638	0.50295	0.80593	0.59074	0.4014	0.43732	0.43477	0.34596	0.66634	-0.102713	-0.273221	-0.143309	-0.257769	-0.991513	-0.311273	-0.759405	-1.31689	-1.19324	-1.20168	-1.53132	-0.58567	38915000	41081000	38168000	40930000	78821000	38416000	66096000	58500000	31621000	49948000	72485000	63312000	7.59012	7.61364	7.5817	7.61204	7.89664	7.58451	7.82018	7.76716	7.49998	7.69852	7.86025	7.80149	1	1
1.1337	0.85966	1.1195	0.92435	0.73568	1.0382	0.98958	0.77955	0.87134	1.0871	0.76511	1.5818	0.181039	-0.218162	0.162855	-0.113489	-0.44285	0.0540844	-0.0151118	-0.359287	-0.198692	0.120485	-0.386261	0.661567	47127000	29566000	35176000	33835000	25369000	40960000	65276000	15688000	23503000	31717000	28021000	31019000	7.67327	7.47079	7.54625	7.52937	7.4043	7.61236	7.81475	7.19557	7.37112	7.50129	7.44748	7.49163	1	1
1.0559	0.97991	0.95248	1.0966	0.81494	1.237	1.1118	1.3051	0.94595	1.1234	3.8056	NaN	0.0784732	-0.0292788	-0.0702393	0.133037	-0.295234	0.306845	0.152897	0.38416	-0.0801642	0.167872	1.92812	NaN	20137000	8538500	7109000	7018000	8446500	6788200	30180000	6320000	7632500	13734000	13521000	0	7.30399	6.93138	6.85181	6.84621	6.92668	6.83175	7.47972	6.80072	6.88267	7.1378	7.13101	NaN	0.955728	0.961174
0.97107	0.77265	NaN	0.95416	0.69017	1.1036	NaN	0.66012	1.0167	0.97792	0.73173	1.0418	-0.0423528	-0.372113	NaN	-0.0676969	-0.534976	0.142217	NaN	-0.5992	0.0238941	-0.0322117	-0.450617	0.0590784	68915000	85910000	0	42143000	72389000	83951000	0	46212000	64540000	41689000	77360000	71602000	7.83831	7.93404	NaN	7.62473	7.85967	7.92403	NaN	7.66475	7.80983	7.62002	7.88852	7.85493	0.92607	0.903757
0.92543	1.0853	0.90235	0.97409	1.277	0.94981	1.0105	NaN	1.0033	1.097	0.9373	0.95551	-0.111804	0.118094	-0.148241	-0.037873	0.352758	-0.0742891	0.0150693	NaN	0.00475299	0.133564	-0.0934172	-0.0656571	445670000	238600000	971040000	297080000	15034000	687200000	469810000	0	419810000	204810000	192260000	451850000	8.64901	8.37767	8.98724	8.47287	7.17707	8.83708	8.67192	NaN	8.62305	8.31135	8.28389	8.65499	1	1
1.1027	NaN	1.3455	0.87064	NaN	1.6716	1.1674	NaN	1.5493	1.1959	0.83791	3.4008	0.14104	NaN	0.428142	-0.199852	NaN	0.74123	0.223299	NaN	0.631617	0.258097	-0.255133	1.76587	9449500	0	3826800	7240400	0	4306900	9855000	0	3377100	10198000	1796500	4687700	6.97541	NaN	6.58284	6.85976	NaN	6.63416	6.99366	NaN	6.52854	7.00852	6.25443	6.67096	0.951697	NaN
0.97041	0.7858	0.99493	1.0393	0.71289	NaN	0.96703	0.73621	1.1826	0.96843	0.71651	NaN	-0.0433337	-0.347766	-0.00733303	0.0556121	-0.488249	NaN	-0.0483675	-0.441811	0.241962	-0.0462803	-0.480941	NaN	57384000	34304000	18853000	37666000	43680000	0	50642000	29032000	14693000	46303000	24213000	0	7.75879	7.53534	7.27538	7.57595	7.64028	NaN	7.70451	7.46288	7.16711	7.66561	7.38405	NaN	0.93257	0.984924
0.95528	1.0022	0.82757	0.98017	0.90048	1.0167	0.71763	0.88727	0.82946	0.96925	0.95202	1.1155	-0.0660044	0.00317045	-0.273047	-0.0288961	-0.151234	0.0238941	-0.478688	-0.172555	-0.269756	-0.0450592	-0.0709362	0.157691	12284000	25287000	22699000	11224000	15408000	35228000	13436000	5527800	11867000	22557000	9558500	24354000	7.08934	7.4029	7.35601	7.05015	7.18775	7.54689	7.12827	6.74255	7.07434	7.35328	6.98039	7.38657	0.970241	0.98124
1.0312	0.97362	0.80998	1.0503	0.9773	NaN	NaN	NaN	NaN	1.0271	0.88306	0.89379	0.0443242	-0.0385693	-0.304042	0.0708015	-0.0331266	NaN	NaN	NaN	NaN	0.0385766	-0.179417	-0.161992	27042000	11279000	9315100	12809000	14184000	0	0	0	0	13818000	11445000	15591000	7.43204	7.05227	6.96919	7.10752	7.1518	NaN	NaN	NaN	NaN	7.14045	7.05862	7.19287	0.999958	0.999776
NaN	1.1363	1.024	0.97385	1.0912	1.0154	NaN	1.0748	1.0369	NaN	1.0442	NaN	NaN	0.184344	0.0342158	-0.0382285	0.125916	0.0220482	NaN	0.104068	0.0522768	NaN	0.062398	NaN	0	17279000	5828800	5097100	10171000	12440000	0	10301000	6055900	0	14028000	0	NaN	7.23752	6.76558	6.70732	7.00736	7.09482	NaN	7.01288	6.78218	NaN	7.147	NaN	NaN	0.789958
NaN	0.95907	0.88677	0.91498	0.76657	1.0723	1.2058	NaN	0.9702	1.0579	1.0165	1.2916	NaN	-0.0602919	-0.173368	-0.128188	-0.383511	0.100709	0.269991	NaN	-0.0436459	0.0812032	0.0236102	0.369159	0	6199100	31505000	36295000	4016100	20941000	16342000	0	22354000	8551500	2875800	22977000	NaN	6.79233	7.49838	7.55985	6.6038	7.321	7.21331	NaN	7.34936	6.93204	6.45876	7.36129	NaN	0.747493
1.0467	1.3028	0.92625	1.0742	1.6408	0.89182	0.93226	0.99957	NaN	1.137	1.5263	0.9599	0.065848	0.381616	-0.110526	0.103263	0.714399	-0.165176	-0.101196	-0.000620475	NaN	0.185232	0.610039	-0.0590439	15542000	13958000	13029000	10712000	13959000	21968000	10064000	6886100	0	14469000	14870000	8154500	7.19151	7.14482	7.11491	7.02987	7.14485	7.34179	7.00277	6.83797	NaN	7.16044	7.17231	6.9114	0.997061	0.989354
0.93867	0.98304	1.0511	0.9816	0.90298	1.0911	0.96129	0.94924	1.2366	1.169	0.95879	1.1429	-0.0913101	-0.024678	0.0719	-0.0267929	-0.147234	0.125783	-0.0569564	-0.0751552	0.306379	0.225275	-0.0607132	0.192699	36154000	19321000	50829000	26547000	29349000	61912000	41916000	9830000	23471000	14997000	21608000	56810000	7.55816	7.28603	7.70611	7.42402	7.46759	7.79177	7.62238	6.99255	7.37053	7.176	7.33461	7.75442	0.998764	0.998182
1.0119	0.79903	1.2972	NaN	0.64059	NaN	0.77265	NaN	NaN	NaN	0.51145	1.0169	0.0170666	-0.323678	0.375401	NaN	-0.642527	NaN	-0.372113	NaN	NaN	NaN	-0.967335	0.0241777	5651900	11372000	6204200	0	9696400	0	12732000	0	0	0	9101700	5076500	6.75219	7.05584	6.79269	NaN	6.98661	NaN	7.1049	NaN	NaN	NaN	6.95912	6.70556	0.499992	0.5
1.0119	0.79903	1.2972	NaN	0.64059	NaN	0.77265	NaN	NaN	NaN	0.51145	1.0169	0.0170666	-0.323678	0.375401	NaN	-0.642527	NaN	-0.372113	NaN	NaN	NaN	-0.967335	0.0241777	5651900	11372000	6204200	0	9696400	0	12732000	0	0	0	9101700	5076500	6.75219	7.05584	6.79269	NaN	6.98661	NaN	7.1049	NaN	NaN	NaN	6.95912	6.70556	0.499992	0.5
0.88372	1.1499	1.1283	0.9051	1.0927	1.0057	0.88569	1.0357	1.2038	0.91558	1.1679	0.6369	-0.178339	0.201508	0.174151	-0.143851	0.127897	0.0082	-0.175126	0.0506061	0.267596	-0.127242	0.223917	-0.650861	78865000	64476000	43091000	29463000	96363000	16218000	64133000	33671000	27200000	26516000	79943000	31390000	7.89688	7.8094	7.63439	7.46928	7.98391	7.21	7.80708	7.52726	7.43457	7.42351	7.90278	7.49679	0.999953	0.999933
1.1146	1.4244	1.0811	1.0514	1.4847	0.99501	1.0836	1.4224	0.93781	1.1429	1.4631	0.58591	0.156526	0.510354	0.1125	0.0723116	0.570171	-0.00721704	0.115832	0.508327	-0.0926324	0.192699	0.549028	-0.771249	102240000	82650000	54003000	41788000	83902000	67273000	72106000	80973000	44911000	41651000	66795000	31588000	8.00962	7.91724	7.73242	7.62105	7.92377	7.82784	7.85797	7.90834	7.65235	7.61963	7.82474	7.49952	0.867568	0.775679
1.0191	1.0473	1.0791	NaN	0.96365	1.0551	1.0484	1.0061	1.0796	1.0399	1.0699	1.0276	0.0272955	0.0666747	0.109829	NaN	-0.0534189	0.0773797	0.0681893	0.00877379	0.110497	0.0564447	0.097476	0.0392789	222540000	193610000	191600000	0	244720000	283250000	178930000	189750000	148650000	113150000	251430000	141760000	8.34741	8.28693	8.2824	NaN	8.38867	8.45217	8.25268	8.27818	8.17216	8.05365	8.40042	8.15155	1	1
0.87824	NaN	0.96321	1.0552	1.1605	0.99421	1.0672	NaN	0.90411	1.0745	1.5806	1.1894	-0.187313	NaN	-0.0540777	0.0775164	0.214747	-0.00837747	0.0938305	NaN	-0.14543	0.103665	0.660472	0.250234	28951000	0	23959000	29528000	4200200	15103000	23624000	0	5611200	13497000	1192100	13384000	7.46166	NaN	7.37947	7.47023	6.62327	7.17906	7.37335	NaN	6.74906	7.13024	6.07631	7.12659	0.999839	0.986829
1.2902	0.81553	1.0128	1.0204	NaN	1.1406	0.97756	0.94356	1.7322	0.82772	NaN	1.1518	0.367595	-0.29419	0.0183493	0.0291349	NaN	0.189793	-0.0327429	-0.0838138	0.792605	-0.272785	NaN	0.20389	31572000	20988000	22987000	26430000	0	20896000	18670000	9388200	10838000	9984300	0	14434000	7.4993	7.32197	7.36148	7.4221	NaN	7.32006	7.27114	6.97258	7.03495	6.99932	NaN	7.15939	0.999991	0.991941
NaN	1.0601	0.80265	NaN	1.0216	0.85561	NaN	1.0372	0.86631	1.1792	1.056	1.2414	NaN	0.0842003	-0.317157	NaN	0.0308304	-0.224975	NaN	0.0526941	-0.207045	0.237809	0.0786098	0.311968	0	38671000	38219000	0	41908000	35791000	0	29884000	23798000	18568000	32245000	20607000	NaN	7.58739	7.58228	NaN	7.6223	7.55377	NaN	7.47544	7.37654	7.26877	7.50846	7.31401	NaN	0.999878
1.1377	1.5263	0.953	1.2342	1.3528	1.0582	1.3279	1.6444	1.0769	1.7031	1.771	1.1319	0.18612	0.610039	-0.0694519	0.303576	0.435949	0.0816123	0.409147	0.717561	0.106884	0.768163	0.824564	0.178746	75764000	70454000	89742000	35923000	60979000	98400000	88474000	24855000	39708000	35162000	22909000	38296000	7.87946	7.84791	7.953	7.55537	7.78518	7.993	7.94682	7.39541	7.59888	7.54607	7.36001	7.58315	0.99948	0.999939
1.0149	1.155	0.88051	1.0556	1.0961	0.87591	1.0483	1.1118	0.90579	1.0013	1.109	0.85859	0.0213375	0.207893	-0.183589	0.0780633	0.132379	-0.191145	0.0680517	0.152897	-0.142752	0.00187425	0.149259	-0.219959	20945000	16200000	15195000	23804000	13542000	17626000	27620000	7770900	12043000	18170000	18421000	17619000	7.32108	7.20952	7.1817	7.37665	7.13168	7.24615	7.44122	6.89047	7.08073	7.25935	7.26531	7.24598	0.999999	0.999945
1.0937	1.8552	0.85884	1.3671	1.6896	0.8042	1.3246	1.8863	0.84439	1.3558	1.745	0.43603	0.129217	0.891575	-0.219539	0.451119	0.756682	-0.314374	0.405557	0.915559	-0.244019	0.439144	0.803227	-1.1975	32186000	18245000	15400000	13306000	36803000	23643000	15069000	9894200	8026200	12088000	15477000	9730200	7.50767	7.26114	7.18752	7.12405	7.56588	7.3737	7.17808	6.99538	6.90451	7.08235	7.18969	6.98812	1	1
0.85382	0.79404	0.89375	0.66503	0.87343	0.95134	0.91958	0.92934	0.98292	0.93431	0.80511	1.0449	-0.227996	-0.332716	-0.162057	-0.588509	-0.195236	-0.071967	-0.120953	-0.105722	-0.0248541	-0.0980268	-0.312742	0.0633648	47121000	40701000	88569000	32117000	97500000	89260000	70676000	18828000	24898000	47095000	53366000	51931000	7.67321	7.60961	7.94728	7.50673	7.989	7.95066	7.84927	7.2748	7.39616	7.67297	7.72726	7.71543	0.983157	0.939846
1.9509	1.6654	0.90153	NaN	2.1911	1.465	2.9233	NaN	3.0779	0.43973	4.8075	4.0243	0.96414	0.735869	-0.149553	NaN	1.13166	0.550901	1.5476	NaN	1.62195	-1.18531	2.26529	2.00874	11223000	20321000	21773000	0	31310000	19297000	10030000	0	21932000	33044000	13645000	6479400	7.05011	7.30795	7.33792	NaN	7.49568	7.28549	7.0013	NaN	7.34108	7.51909	7.13497	6.81153	0.959524	0.985674
0.98016	NaN	0.88371	NaN	0.78915	1.0403	1.0942	0.76035	0.91951	1.0581	0.81345	1.1447	-0.0289108	NaN	-0.178355	NaN	-0.341629	0.0569996	0.129877	-0.395264	-0.121063	0.081476	-0.297874	0.19497	8298000	0	12388000	0	14960000	11418000	35474000	13432000	7364500	19180000	13720000	15722000	6.91897	NaN	7.093	NaN	7.17493	7.05759	7.54991	7.12814	6.86714	7.28285	7.13735	7.19651	0.665186	NaN
1.0102	1.1094	NaN	1.1852	1.0609	0.98306	1.1526	0.99655	1.1694	1.1104	1.3441	1.1784	0.014641	0.14978	NaN	0.245131	0.0852886	-0.0246486	0.204892	-0.00498587	0.225769	0.151079	0.42664	0.236829	5666400	9211300	0	10914000	6602700	13573000	19976000	17674000	3815700	13876000	8354100	11009000	6.75331	6.96432	NaN	7.03798	6.81972	7.13268	7.30051	7.24733	6.58157	7.14226	6.9219	7.04175	1	1
0.44727	0.96129	0.61683	1.169	0.96098	NaN	0.86294	0.41425	NaN	1.0078	NaN	1.3143	-1.16078	-0.0569564	-0.697055	0.225275	-0.0574217	NaN	-0.212668	-1.27143	NaN	0.0112093	NaN	0.394295	36903000	7356900	5143700	5006100	10645000	0	6525100	26524000	0	7509000	0	6962100	7.56706	6.86669	6.71128	6.6995	7.02715	NaN	6.81459	7.42364	NaN	6.87558	NaN	6.84274	0.996096	0.938359
1.0671	0.59936	0.88388	0.97761	0.77953	0.95588	0.87189	0.7062	1.0808	0.86765	0.75259	1.4721	0.0936954	-0.738505	-0.178077	-0.0326691	-0.359324	-0.0650986	-0.197782	-0.501851	0.1121	-0.204815	-0.410064	0.557876	95338000	208070000	298120000	120300000	261950000	411310000	189740000	142260000	289740000	108000000	227700000	239740000	7.97927	8.31821	8.47439	8.08027	8.41822	8.61417	8.27816	8.15308	8.46201	8.03342	8.35736	8.37974	0.990578	0.998168
1.0365	0.76533	0.78169	0.94808	0.78323	0.92105	0.78648	0.54151	0.63176	0.78825	0.61351	0.98324	0.0517201	-0.385846	-0.355332	-0.0769193	-0.352492	-0.118649	-0.346518	-0.88494	-0.662551	-0.343275	-0.704841	-0.0243845	169630000	162540000	187210000	120130000	123850000	179080000	323450000	102850000	213000000	194070000	156510000	203490000	8.2295	8.21096	8.27233	8.07965	8.0929	8.25305	8.50981	8.0122	8.32838	8.28796	8.19454	8.30854	0.999051	0.999156
NaN	0.64355	1.4288	0.97344	0.84592	1.4521	0.68731	0.67793	1.2576	NaN	NaN	1.5038	NaN	-0.635876	0.514804	-0.038836	-0.241407	0.538141	-0.540967	-0.560792	0.330673	NaN	NaN	0.588613	0	21548000	30422000	10354000	43458000	47967000	16757000	9260800	21479000	0	0	38693000	NaN	7.33341	7.48319	7.01511	7.63807	7.68094	7.2242	6.96665	7.33201	NaN	NaN	7.58763	NaN	0.771663
1.0668	0.69068	0.91096	0.93164	0.68832	1.222	1.0008	0.90158	0.98272	1.3059	0.76054	2.7829	0.0932897	-0.533911	-0.13454	-0.102155	-0.538849	0.289244	0.00115371	-0.149473	-0.0251477	0.385044	-0.394904	1.47659	82250000	45339000	91376000	58939000	34334000	125870000	113550000	9584300	103670000	64715000	14967000	149530000	7.91514	7.65647	7.96083	7.7704	7.53572	8.09992	8.05519	6.98156	8.01565	7.811	7.17513	8.17473	0.999972	0.995524
1.0382	0.68998	0.85657	1.0072	0.65851	1.1367	1.0603	0.69118	0.81539	1.037	0.73314	2.3273	0.0540844	-0.535374	-0.223357	0.0103502	-0.602723	0.184852	0.0844725	-0.532867	-0.294438	0.0524158	-0.447839	1.21866	22047000	23931000	18579000	11452000	20449000	16749000	21102000	10302000	12060000	22420000	22327000	22869000	7.34335	7.37896	7.26902	7.05888	7.31067	7.22399	7.32432	7.01292	7.08135	7.35064	7.34883	7.35925	0.999995	1
NaN	0.7592	1.1537	1.005	0.89909	0.78789	1.0188	0.7927	NaN	0.92026	0.85891	1.3732	NaN	-0.397448	0.206268	0.00719549	-0.153463	-0.343934	0.0268709	-0.335153	NaN	-0.119887	-0.219421	0.457542	0	51491000	2992200	63924000	63900000	7165700	122760000	35902000	0	106580000	49128000	143880000	NaN	7.71173	6.47599	7.80566	7.8055	6.85526	8.08906	7.55512	NaN	8.02768	7.69133	8.158	NaN	0.991456
0.93763	1.1216	1.1477	0.88805	1.0784	1.1828	1.1283	NaN	1.3589	1.0546	1.1276	0.92109	-0.0929094	0.165558	0.198745	-0.171287	0.108892	0.242206	0.174151	NaN	0.442439	0.0766959	0.173255	-0.118586	224920000	24266000	209290000	85919000	150730000	252540000	220440000	0	159070000	232150000	7459700	173160000	8.35203	7.385	8.32075	7.93409	8.1782	8.40233	8.34329	NaN	8.20159	8.36577	6.87272	8.23845	0.929812	0.618842
0.93459	0.85586	1.0299	1.0731	1.0775	1.0212	0.90761	1.068	NaN	0.97416	0.75647	0.96852	-0.0975945	-0.224553	0.0425042	0.101784	0.107688	0.0302654	-0.139856	0.0949116	NaN	-0.0377693	-0.402645	-0.0461463	10552000	9201300	9694100	6716800	15872000	20510000	12446000	12365000	0	10401000	10675000	7404400	7.02333	6.96385	6.98651	6.82716	7.20063	7.31197	7.09503	7.09219	NaN	7.01708	7.02837	6.86949	0.999967	0.999968
1.054	1.286	0.93014	1.0282	0.99215	1.0025	1.1362	1.0916	0.89293	1.0405	1.1028	1.0059	0.0758749	0.362891	-0.10448	0.040121	-0.0113698	0.00360232	0.184217	0.126444	-0.163381	0.057277	0.141171	0.00848693	49889000	81214000	72445000	48207000	96369000	88315000	87728000	61131000	70248000	44030000	68221000	74690000	7.698	7.90963	7.86001	7.68311	7.98394	7.94603	7.94314	7.78626	7.84663	7.64375	7.83392	7.87326	0.999985	0.999998
NaN	0.97125	1.0407	1.0456	0.88984	0.96697	0.89252	NaN	0.95073	0.81878	NaN	1.2342	NaN	-0.0420854	0.0575542	0.0643311	-0.168382	-0.0484569	-0.164044	NaN	-0.0728924	-0.288452	NaN	0.303576	0	8452700	9013100	9528400	7364000	27487000	6405600	0	14322000	12192000	0	18933000	NaN	6.927	6.95487	6.97902	6.86711	7.43913	6.80656	NaN	7.156	7.08607	NaN	7.27722	NaN	0.986437
1.1847	0.99606	0.86038	1.1504	1.0415	0.92314	1.2193	1.0124	0.88578	1.2219	1.1379	1.0173	0.244522	-0.00569543	-0.216954	0.202136	0.0586628	-0.115379	0.286053	0.0177795	-0.17498	0.289126	0.186374	0.0247452	132040000	119800000	114260000	74094000	209820000	156040000	141640000	67783000	92452000	97639000	99446000	93233000	8.12071	8.07846	8.05789	7.86978	8.32185	8.19324	8.15119	7.83112	7.96592	7.98962	7.99759	7.96957	0.999883	0.999462
1.0839	0.99819	1.0223	1.1158	1.0952	1.0835	1.1341	1.1006	1.051	1.3228	1.0696	1.3081	0.116232	-0.00261366	0.0318186	0.158079	0.131194	0.115699	0.181548	0.13829	0.0717627	0.403595	0.0970714	0.387473	161130000	212160000	43918000	127080000	259870000	54214000	137490000	236400000	71698000	107080000	181150000	58334000	8.20718	8.32666	7.64264	8.10408	8.41476	7.73411	8.13827	8.37365	7.85551	8.02971	8.25804	7.76592	1	1
0.9826	0.83673	1.0021	1.2097	0.69575	0.93537	1.1336	NaN	0.86404	0.98609	0.71675	1.2648	-0.0253239	-0.257166	0.00302647	0.274649	-0.523359	-0.0963909	0.180912	NaN	-0.21083	-0.0202088	-0.480458	0.338909	6844600	17472000	28703000	10249000	7618300	37372000	10910000	0	20883000	8027500	9649000	25707000	6.83535	7.24234	7.45793	7.01068	6.88186	7.57255	7.03782	NaN	7.31979	6.90458	6.98448	7.41005	1	1
1.0632	0.96257	0.86951	0.97915	0.78689	0.76637	0.86249	0.75937	0.82869	0.86561	0.85071	0.78878	0.088413	-0.0550366	-0.201726	-0.0303982	-0.345766	-0.383887	-0.21342	-0.397125	-0.271096	-0.208211	-0.233261	-0.342305	347240000	435260000	269510000	140230000	374640000	431500000	562490000	293870000	250070000	220630000	387130000	307280000	8.54063	8.63875	8.43057	8.14684	8.57361	8.63498	8.75011	8.46816	8.39806	8.34366	8.58786	8.48753	1	1
0.99448	0.99218	1.1499	1.0597	1.066	1.249	1.1236	1.057	0.98965	1.1974	0.98952	1.3183	-0.00798572	-0.0113262	0.201508	0.0836559	0.0922074	0.320773	0.168128	0.0799754	-0.0150097	0.259905	-0.0151992	0.398679	103190000	26030000	67379000	55629000	24372000	76106000	122680000	11221000	54596000	48304000	3070900	54422000	8.01364	7.41547	7.82852	7.7453	7.38689	7.88142	8.08877	7.05003	7.73716	7.68398	6.48727	7.73577	1	1
0.90592	0.98394	1.0462	0.45611	1.1728	1.2685	0.69939	1.0844	0.99184	0.84651	1.0397	1.5307	-0.142544	-0.0233577	0.0651587	-1.13255	0.229957	0.343124	-0.515831	0.116897	-0.0118207	-0.240401	0.0561673	0.614192	136390000	59460000	38339000	115640000	56397000	34152000	258570000	64983000	46410000	77149000	56264000	39319000	8.13478	7.77422	7.58364	8.06311	7.75126	7.53342	8.41258	7.8128	7.66661	7.88733	7.75023	7.5946	1	1
1.0314	1.0234	0.97327	1.0365	1.0452	0.961	1.0189	0.98014	0.99835	0.99195	1.0479	0.89233	0.0446039	0.0333701	-0.039088	0.0517201	0.063779	-0.0573916	0.0270125	-0.0289403	-0.00238238	-0.0116607	0.067501	-0.164351	192010000	263840000	320670000	167010000	119680000	325840000	277760000	133580000	186070000	178100000	261880000	313680000	8.28332	8.42134	8.50606	8.22274	8.07802	8.513	8.44367	8.12574	8.26968	8.25066	8.4181	8.49649	0.884217	0.910709
1.0238	0.96173	0.94988	1.0183	0.973	0.96154	1.012	0.94188	0.98696	0.98399	0.9791	0.94258	0.0339339	-0.0562962	-0.0741828	0.0261627	-0.0394883	-0.0565812	0.0172092	-0.0863848	-0.0189365	-0.0232844	-0.0304719	-0.0853131	546040000	539250000	688260000	430520000	394200000	799090000	778970000	226370000	573630000	410240000	418580000	508450000	8.73722	8.73179	8.83775	8.63399	8.59572	8.9026	8.89152	8.35482	8.75863	8.61304	8.62178	8.70625	0.997103	0.997492
0.9133	0.86217	1.0195	0.96434	0.92575	1.001	0.942	0.85492	1.0269	0.91158	0.77906	0.87274	-0.130839	-0.213956	0.0278618	-0.0523863	-0.111305	0.00144204	-0.0862011	-0.226139	0.0382958	-0.133559	-0.360194	-0.196376	252180000	283540000	346560000	129120000	496130000	389540000	183760000	241710000	146740000	157080000	372840000	298220000	8.40171	8.45261	8.53978	8.11099	8.6956	8.59055	8.26425	8.38329	8.16655	8.19612	8.57152	8.47454	0.99999	0.999998
1.0495	1.7828	0.75207	1.1346	1.3464	0.83648	1.3567	NaN	1.0672	1.4497	2.2303	0.65429	0.0697022	0.834145	-0.411061	0.182184	0.429107	-0.257597	0.440102	NaN	0.0938305	0.535754	1.15724	-0.611998	26983000	9347600	49197000	24251000	41724000	54688000	34787000	0	29534000	19387000	23322000	23379000	7.43109	6.9707	7.69194	7.38473	7.62039	7.73789	7.54142	NaN	7.47032	7.28751	7.36777	7.36883	0.99364	0.948078
1.1418	1.5751	0.97654	0.9562	1.5403	0.89128	1.0511	1.4532	0.81347	1.0976	1.454	0.49576	0.19131	0.655443	-0.0342489	-0.0646157	0.623211	-0.166049	0.0719	0.539233	-0.297839	0.134352	0.540027	-1.01229	326390000	193570000	226780000	281740000	270820000	277700000	49180000	190060000	158930000	294880000	139720000	141380000	8.51374	8.28684	8.3556	8.44985	8.43268	8.44358	7.69179	8.27889	8.20121	8.46965	8.14526	8.15039	0.967316	0.923356
1.0643	0.84419	0.90872	1.008	0.83729	0.97343	1.0636	0.82834	0.91779	1.125	0.88852	1.3419	0.0899048	-0.24436	-0.138092	0.0114957	-0.256201	-0.0388509	0.0889556	-0.271705	-0.123764	0.169925	-0.170524	0.424277	32396000	43018000	37979000	10358000	37378000	44560000	53740000	8350500	36678000	17120000	44276000	31904000	7.51049	7.63365	7.57954	7.01528	7.57262	7.64895	7.7303	6.92171	7.56441	7.2335	7.64617	7.50385	0.999977	0.964279
1.0624	1.0901	1.0442	1.0976	1.0305	1.0867	1.0272	1.0077	0.96546	1.0809	1.0076	0.96475	0.087327	0.124461	0.062398	0.134352	0.0433446	0.119954	0.0387171	0.0110662	-0.0507116	0.112233	0.010923	-0.051773	352270000	336360000	436310000	374160000	247370000	465060000	517920000	130830000	367940000	418970000	276040000	463300000	8.54688	8.5268	8.6398	8.57306	8.39335	8.66751	8.71426	8.11671	8.56578	8.62218	8.44097	8.66586	0.999902	0.999816
1.0828	1.0489	NaN	1.0164	NaN	0.97434	0.92393	NaN	NaN	0.75441	0.91567	1.0086	0.114767	0.0688771	NaN	0.0234682	NaN	-0.0375028	-0.114145	NaN	NaN	-0.406579	-0.1271	0.0123541	15435000	3537700	0	12915000	0	6562200	29847000	0	0	8169200	18601000	9524200	7.18851	6.54872	NaN	7.11109	NaN	6.81705	7.4749	NaN	NaN	6.91218	7.26954	6.97883	0.999999	0.999483
NaN	NaN	0.089543	4.2328	NaN	0.10569	6.688	1.2358	0.10654	NaN	1.4618	0.14548	NaN	NaN	-3.48128	2.08161	NaN	-3.24209	2.74158	0.305445	-3.23053	NaN	0.547746	-2.78111	0	0	308070000	113670000	0	359050000	283220000	17590000	146870000	0	23291000	231880000	NaN	NaN	8.48865	8.05565	NaN	8.55515	8.45212	7.24527	8.16693	NaN	7.36719	8.36526	NaN	NaN
NaN	0.9056	0.67989	0.91995	0.47126	0.64342	0.43701	0.5119	0.36712	0.55527	0.62556	0.21277	NaN	-0.143054	-0.556627	-0.120373	-1.0854	-0.636167	-1.19426	-0.966066	-1.44568	-0.848739	-0.67678	-2.23263	0	10428000	5506600	8061800	8317600	7648700	18492000	3979900	4064500	10442000	9899100	13933000	NaN	7.0182	6.74088	6.90643	6.92	6.88359	7.26698	6.59987	6.60901	7.01878	6.9956	7.14404	0.999079	0.999922
0.76083	1.0068	1.3326	0.69549	1.1027	1.3114	0.71917	NaN	1.1143	0.72884	0.89307	1.1879	-0.394354	0.0097772	0.414244	-0.523898	0.14104	0.391108	-0.475595	NaN	0.156138	-0.456326	-0.163155	0.248413	133990000	26896000	106790000	85544000	27785000	180170000	24888000	0	55174000	112690000	16223000	54909000	8.12707	7.42969	8.02853	7.93219	7.44381	8.25568	7.39599	NaN	7.74173	8.05189	7.21013	7.73964	0.926885	0.916663
1.2108	1.3346	1.0881	1.0408	NaN	1.3546	1.2105	NaN	0.48827	1.0109	0.70059	1.1863	0.275961	0.416407	0.121811	0.0576928	NaN	0.437867	0.275603	NaN	-1.03425	0.0156403	-0.513358	0.246469	63756000	1505700	3875500	54873000	0	105670000	53801000	0	60494000	73963000	1418500	78418000	7.80452	6.17774	6.58833	7.73936	NaN	8.02395	7.73079	NaN	7.78171	7.86901	6.15183	7.89442	0.970484	0.908246
0.74593	NaN	1.1623	0.82934	0.7684	1.1612	0.77026	1.0965	2.1901	0.806	0.89303	0.96879	-0.422888	NaN	0.216982	-0.269964	-0.38007	0.215616	-0.376583	0.132906	1.131	-0.311148	-0.163219	-0.0457441	16916000	0	66703000	13959000	34007000	79332000	30768000	15892000	41579000	10408000	50893000	26662000	7.2283	NaN	7.82415	7.14485	7.53157	7.89945	7.4881	7.20118	7.61887	7.01737	7.70666	7.42589	0.790113	NaN
0.97206	0.96511	1.1036	NaN	0.7684	1.1612	0.82337	0.69123	1.5747	NaN	0.93328	0.96879	-0.0408827	-0.0512347	0.142217	NaN	-0.38007	0.215616	-0.280387	-0.532762	0.655077	NaN	-0.0996181	-0.0457441	12048000	10682000	79358000	0	34007000	79332000	16882000	20662000	50919000	0	18888000	26662000	7.08091	7.02865	7.89959	NaN	7.53157	7.89945	7.22742	7.31517	7.70688	NaN	7.27619	7.42589	0.829908	0.573663
1.0373	0.98382	0.91671	1.0259	3.0174	0.91709	0.9512	1.1816	0.8873	0.98784	1.2355	0.98105	0.0528332	-0.0235337	-0.125463	0.0368901	1.59331	-0.124865	-0.0721794	0.240742	-0.172506	-0.0176507	0.305095	-0.0276014	20046000	8257300	18135000	10976000	10258000	30141000	26461000	5701800	16334000	16345000	14879000	11038000	7.30203	6.91684	7.25852	7.04044	7.01106	7.47916	7.42261	6.75601	7.21309	7.21338	7.17257	7.04289	0.999936	0.99896
1.4412	1.1086	0.90865	1.24	0.90037	1.3963	1.0182	0.95989	0.86872	1.3303	1.0031	1.2318	0.527271	0.148739	-0.138203	0.31034	-0.15141	0.481609	0.026021	-0.059059	-0.203037	0.411752	0.00446549	0.300768	16037000	12044000	20077000	13640000	7810200	18295000	18974000	2889700	13567000	13380000	7029100	15419000	7.20512	7.08077	7.3027	7.13481	6.89266	7.26233	7.27816	6.46085	7.13248	7.12646	6.8469	7.18806	0.999899	0.999923
NaN	1.0932	0.71577	0.88268	0.77624	2.8117	0.74243	NaN	NaN	0.83894	NaN	NaN	NaN	0.128557	-0.482432	-0.180038	-0.365425	1.49144	-0.429673	NaN	NaN	-0.25336	NaN	NaN	0	28309000	50169000	33794000	25739000	73936000	42719000	0	0	23616000	0	0	NaN	7.45192	7.70044	7.52884	7.41059	7.86886	7.63062	NaN	NaN	7.37321	NaN	NaN	NaN	0.740812
NaN	0.98638	0.90854	NaN	1.1803	0.8278	0.93404	0.91583	0.59764	2.2887	0.87222	0.45147	NaN	-0.0197846	-0.138378	NaN	0.239154	-0.272646	-0.0984437	-0.126848	-0.742652	1.19453	-0.197236	-1.1473	0	39318000	27332000	0	26322000	10623000	31221000	28508000	17210000	14828000	36491000	9401100	NaN	7.59459	7.43667	NaN	7.42032	7.02625	7.49445	7.45497	7.23578	7.17108	7.56219	6.97318	NaN	0.934103
0.78229	NaN	0.84168	1.0017	0.30919	NaN	0.66491	NaN	NaN	0.65315	0.76927	16.397	-0.354225	NaN	-0.248656	0.00245056	-1.69343	NaN	-0.588769	NaN	NaN	-0.614514	-0.378438	4.03536	8869100	0	3718200	5205600	4392000	0	10777000	0	1605500	5336400	4422100	3424200	6.94788	NaN	6.57033	6.71647	6.64266	NaN	7.0325	NaN	6.20561	6.72725	6.64563	6.53456	1	NaN
1.1069	0.95759	0.95036	0.93505	1.0946	0.95061	0.78371	1.0283	1.0228	1.0441	0.86639	1.1356	0.146525	-0.06252	-0.073454	-0.0968846	0.130404	-0.0730745	-0.351608	0.0402613	0.032524	0.06226	-0.206911	0.183455	94156000	138950000	84481000	47873000	145180000	117780000	89805000	70595000	89134000	46657000	125840000	93944000	7.97385	8.14286	7.92676	7.68009	8.16191	8.07107	7.9533	7.84877	7.95004	7.66892	8.09982	7.97287	0.985252	0.990324
0.99767	NaN	1.4153	0.84388	NaN	1.404	0.83814	0.44399	0.88787	NaN	NaN	1.5896	-0.00336541	NaN	0.501108	-0.24489	NaN	0.489543	-0.254737	-1.1714	-0.17158	NaN	NaN	0.668664	13635000	0	24930000	7906200	0	41525000	24506000	17597000	28458000	0	0	30787000	7.13466	NaN	7.39672	6.89797	NaN	7.61831	7.38927	7.24544	7.4542	NaN	NaN	7.48837	0.750229	NaN
1.2349	1.4683	1.0662	1.2167	1.5362	1.1434	2.1311	NaN	2.4249	2.5106	4.7714	2.7632	0.304394	0.554147	0.0924781	0.282973	0.619366	0.19333	1.0916	NaN	1.27792	1.32803	2.25441	1.46634	21648000	23938000	116310000	85858000	17548000	177770000	38659000	0	37026000	42039000	2934400	103030000	7.33542	7.37909	8.06562	7.93378	7.24423	8.24986	7.58725	NaN	7.56851	7.62365	6.46752	8.01296	0.820687	0.983264
0.88685	0.69833	1.0927	0.81385	0.70426	1.1242	0.8712	NaN	0.84963	0.89357	0.4292	1.3307	-0.173238	-0.518019	0.127897	-0.297165	-0.50582	0.168899	-0.198924	NaN	-0.235093	-0.162347	-1.22028	0.412185	13370000	16881000	159990000	74590000	3759100	130260000	90438000	0	90138000	53718000	5065400	184180000	7.12613	7.2274	8.20409	7.87268	6.57508	8.11481	7.95635	NaN	7.95491	7.73012	6.70461	8.26524	0.997746	0.991429
1.9334	0.64839	1.0963	0.7268	NaN	1.1936	0.66282	0.77966	1.2872	0.83945	NaN	1.9811	0.95114	-0.625066	0.132643	-0.46037	NaN	0.255319	-0.593311	-0.359083	0.364236	-0.252484	NaN	0.986302	48452000	98505000	51230000	27296000	0	62356000	46991000	92338000	50984000	34686000	0	70326000	7.68531	7.99346	7.70952	7.4361	NaN	7.79488	7.67201	7.96538	7.70743	7.54015	NaN	7.84712	0.997061	0.989677
1.0095	1.1836	NaN	1.1769	NaN	NaN	1.2644	NaN	NaN	1.2479	0.87993	1.5706	0.013641	0.243181	NaN	0.234992	NaN	NaN	0.338453	NaN	NaN	0.319502	-0.184539	0.651316	4169500	4468900	0	3664300	0	0	3683100	0	0	2784800	4415800	1960500	6.62008	6.6502	NaN	6.56399	NaN	NaN	6.56621	NaN	NaN	6.44479	6.64501	6.29237	0.983683	0.978168
0.95658	0.74159	NaN	0.97	0.69463	1.6921	0.93826	0.73668	1.1191	0.83448	0.77459	3.5294	-0.0640425	-0.431306	NaN	-0.0439433	-0.525683	0.758815	-0.0919403	-0.44089	0.162339	-0.261051	-0.368495	1.81942	57485000	20950000	0	28196000	37083000	16841000	61128000	7252900	14472000	44897000	24264000	7954800	7.75955	7.32118	NaN	7.45019	7.56917	7.22637	7.78624	6.86051	7.16053	7.65222	7.38496	6.90063	1	0.999985
1.0814	1.1309	0.94793	1.0679	1.1802	0.86018	1.0775	1.1726	1.001	1.0249	1.3205	0.87338	0.1129	0.177471	-0.0771476	0.0947765	0.239031	-0.217289	0.107688	0.229711	0.00144204	0.0354831	0.401084	-0.195319	147420000	71613000	59102000	49123000	89618000	85691000	153320000	60916000	37970000	50390000	90997000	61390000	8.16856	7.85499	7.7716	7.69128	7.9524	7.93294	8.1856	7.78473	7.57944	7.70234	7.95903	7.7881	1	1
0.99901	1.0537	1.0813	0.90129	1.007	0.98559	0.9539	1.0788	1.1283	0.97301	1.0227	1.0925	-0.00142894	0.0754641	0.112767	-0.149937	0.0100636	-0.0209405	-0.0680901	0.109427	0.174151	-0.0394735	0.0323829	0.127633	231990000	58876000	91262000	134570000	55581000	76554000	220750000	32656000	76623000	168940000	102120000	68217000	8.36547	7.76994	7.96029	8.12895	7.74493	7.88397	8.3439	7.51396	7.88436	8.22773	8.00911	7.83389	0.944158	0.857739
1.0783	1.5586	1.0215	1.0175	1.0753	0.77678	1.4264	NaN	0.91863	1.22	1.1815	1.325	0.108759	0.640251	0.0306892	0.0250288	0.104739	-0.364422	0.512379	NaN	-0.122444	0.286881	0.24062	0.405992	46891000	3947300	29427000	33910000	8578700	35577000	46035000	0	21595000	21680000	9131200	28992000	7.67109	6.5963	7.46875	7.53033	6.93342	7.55117	7.66309	NaN	7.33435	7.33606	6.96053	7.46228	0.999999	0.99936
0.99342	1.0144	0.89206	1.0325	0.92656	0.81845	1.1016	0.94873	1.0038	1.0531	1.0098	0.82212	-0.0095243	0.0206267	-0.164787	0.0461418	-0.110044	-0.289034	0.1396	-0.0759305	0.0054719	0.0746424	0.0140695	-0.282579	63314000	70789000	49600000	37666000	87787000	62141000	35331000	65683000	39141000	33269000	87307000	39288000	7.8015	7.84997	7.69548	7.57595	7.94343	7.79338	7.54816	7.81745	7.59263	7.52204	7.94105	7.59426	0.999163	0.976181
0.84515	0.62245	0.91222	0.48409	0.34781	0.7458	0.2866	0.41642	0.33503	0.3055	0.23506	0.63216	-0.242721	-0.68397	-0.132546	-1.04665	-1.52363	-0.423139	-1.80289	-1.26389	-1.57764	-1.71076	-2.0889	-0.661638	13795000	11949000	7928300	8300200	16555000	19626000	31613000	22790000	11770000	15261000	19681000	16519000	7.13972	7.07733	6.89918	6.91909	7.21893	7.29283	7.49987	7.35774	7.07078	7.18358	7.29405	7.21798	0.960548	0.995676
1.0082	0.89405	0.97335	1.0416	0.83804	0.98858	0.98849	0.83503	1.0097	1.0065	0.92467	1.0514	0.0117819	-0.161573	-0.0389695	0.0588013	-0.254909	-0.0165704	-0.0167017	-0.2601	0.0139266	0.00934718	-0.11299	0.0723116	271900000	344090000	269180000	159260000	353770000	422180000	344880000	260000000	183800000	187840000	262010000	232480000	8.43441	8.53667	8.43004	8.20211	8.54872	8.6255	8.53767	8.41497	8.26435	8.27379	8.41832	8.36639	0.999123	0.995617
NaN	0.88984	0.85451	0.98452	0.93438	0.79616	NaN	0.76709	0.80391	NaN	NaN	1.1197	NaN	-0.168382	-0.226831	-0.0225076	-0.0979187	-0.32887	NaN	-0.382532	-0.314894	NaN	NaN	0.163112	0	39502000	25517000	5676900	47226000	37846000	0	20377000	18796000	0	0	9420500	NaN	7.59662	7.40683	6.75411	7.67418	7.57802	NaN	7.30914	7.27407	NaN	NaN	6.97407	NaN	0.999734
1.1999	0.79847	0.95963	NaN	0.72252	0.96824	0.88533	0.71358	0.41531	1.0313	0.5936	1.33	0.262914	-0.32469	-0.0594498	NaN	-0.468891	-0.0465634	-0.175713	-0.486853	-1.26774	0.044464	-0.752437	0.411426	48955000	49093000	32958000	0	40676000	38209000	41756000	14232000	9555200	8870600	31590000	40031000	7.6898	7.69102	7.51796	NaN	7.60934	7.58217	7.62072	7.15327	6.98024	6.94795	7.49955	7.6024	0.999598	0.999988
1.1072	0.98198	0.87498	1.1114	0.99663	1.1346	1.2962	0.86794	0.92997	1.3877	0.96807	1.5039	0.146916	-0.0262344	-0.192678	0.152378	-0.00487007	0.182184	0.374288	-0.204333	-0.104744	0.472696	-0.0468168	0.588709	14421000	21128000	19497000	7895300	31857000	27863000	11726000	32637000	18172000	9513900	19332000	12697000	7.159	7.32486	7.28997	6.89737	7.5032	7.44503	7.06915	7.51371	7.2594	6.97836	7.28628	7.1037	0.661129	0.720266
0.97081	1.4617	0.9878	1.0194	1.2437	0.85242	1.2632	1.3876	1.0016	1.2393	1.7365	0.87667	-0.0427391	0.547647	-0.0177091	0.0277203	0.314639	-0.230364	0.337083	0.472592	0.00230651	0.309526	0.796183	-0.189894	32685000	28832000	24729000	25211000	19278000	27473000	33276000	14229000	18042000	22804000	21287000	15060000	7.51435	7.45987	7.39321	7.40159	7.28506	7.43891	7.52213	7.15317	7.25628	7.35801	7.32811	7.17782	0.999999	0.999998
1.0619	1.1658	0.89493	1.0426	1.05	0.78645	0.96048	0.98361	0.86069	0.98265	1.0873	0.88618	0.0866479	0.22132	-0.160153	0.0601858	0.0703893	-0.346573	-0.0581726	-0.0238417	-0.216434	-0.0252505	0.12075	-0.174328	106740000	63267000	103070000	100990000	37621000	130560000	138950000	14639000	76850000	112050000	50992000	96019000	8.02833	7.80118	8.01313	8.00428	7.57543	8.11581	8.14286	7.16551	7.88564	8.04941	7.7075	7.98236	1	1
1.0762	1.0169	0.82819	0.94518	0.80818	0.80741	0.96954	0.91798	0.95882	0.83909	1.0517	0.86847	0.105946	0.0241777	-0.271966	-0.081339	-0.307252	-0.308627	-0.0446277	-0.123465	-0.0606681	-0.253103	0.0727232	-0.203452	116170000	53453000	62247000	133370000	34696000	58310000	119420000	12084000	55767000	77609000	37665000	44304000	8.06509	7.72797	7.79412	8.12506	7.54028	7.76574	8.07708	7.08221	7.74638	7.88991	7.57594	7.64644	1	0.999973
0.84638	1.0619	1.4915	1.0564	1.5179	1.3436	0.8734	0.84014	1.3007	1.1206	0.72141	1.1907	-0.240623	0.0866479	0.576764	0.0791561	0.602077	0.426104	-0.195286	-0.251298	0.379288	0.164271	-0.471109	0.25181	9348000	14871000	12250000	18212000	21830000	19332000	10649000	4226300	10575000	5997300	8652300	13950000	6.97072	7.17234	7.08814	7.26036	7.33905	7.28628	7.02731	6.62596	7.02428	6.77796	6.93713	7.14457	0.999846	0.998761
1.2908	1.1415	0.98879	1.1351	1.0602	0.86843	1.3105	0.92792	NaN	1.1138	1.0927	0.79086	0.368266	0.190931	-0.016264	0.182819	0.0843364	-0.203518	0.390117	-0.107928	NaN	0.15549	0.127897	-0.338506	39042000	40759000	38376000	32238000	67985000	33228000	41512000	18258000	0	30651000	55844000	28367000	7.59153	7.61022	7.58406	7.50837	7.83241	7.5215	7.61817	7.26145	NaN	7.48644	7.74698	7.45281	0.990019	0.99877
1.4173	NaN	NaN	1.7531	4.577	0.41621	1.2843	NaN	NaN	NaN	NaN	0.34178	0.503145	NaN	NaN	0.809908	2.1944	-1.26462	0.360982	NaN	NaN	NaN	NaN	-1.54886	41627000	0	0	23082000	61148000	39197000	68392000	0	0	0	0	20811000	7.61938	NaN	NaN	7.36327	7.78638	7.59325	7.83501	NaN	NaN	NaN	NaN	7.31829	0.99362	NaN
1.1163	0.89052	0.97189	1.0184	1.3028	0.82987	1.0327	1.4083	0.95891	1.0918	1.2191	0.96013	0.158725	-0.16728	-0.0411351	0.0263043	0.381616	-0.269043	0.0464211	0.493955	-0.0605327	0.126709	0.285816	-0.0586984	28693000	56904000	44413000	14287000	72998000	54312000	31393000	45213000	89466000	24333000	51001000	32287000	7.45778	7.75514	7.64751	7.15494	7.86331	7.7349	7.49683	7.65526	7.95166	7.3862	7.70758	7.50903	0.999946	0.969048
0.78104	0.78185	NaN	1.0118	1.0456	1.2898	11.674	0.59069	1.0272	1.3178	1.0224	1.3611	-0.356532	-0.355036	NaN	0.0169242	0.0643311	0.367147	3.54523	-0.759527	0.0387171	0.398132	0.0319598	0.444773	44109000	26625000	0	75059000	22066000	32073000	13907000	5848000	21417000	4116900	21080000	23429000	7.64453	7.42529	NaN	7.8754	7.34372	7.50614	7.14323	6.76701	7.33076	6.61457	7.32387	7.36975	0.499968	0.499998
0.78104	0.78185	NaN	1.0118	1.0456	1.2898	11.674	0.59069	1.0272	1.3178	1.0224	1.3611	-0.356532	-0.355036	NaN	0.0169242	0.0643311	0.367147	3.54523	-0.759527	0.0387171	0.398132	0.0319598	0.444773	44109000	26625000	0	75059000	22066000	32073000	13907000	5848000	21417000	4116900	21080000	23429000	7.64453	7.42529	NaN	7.8754	7.34372	7.50614	7.14323	6.76701	7.33076	6.61457	7.32387	7.36975	0.499968	0.499998
0.91135	NaN	0.90406	NaN	NaN	1.106	NaN	NaN	NaN	0.851	0.71296	1.131	-0.133923	NaN	-0.14551	NaN	NaN	0.145351	NaN	NaN	NaN	-0.232769	-0.488107	0.177599	19223000	0	10184000	0	0	17937000	0	0	0	12235000	8849300	18837000	7.28382	NaN	7.00792	NaN	NaN	7.25375	NaN	NaN	NaN	7.0876	6.94691	7.27501	0.999269	NaN
0.785	0.86868	0.83325	0.99732	0.83852	0.98693	0.74768	0.9415	0.94285	0.82385	1.7255	1.4169	-0.349235	-0.203103	-0.263179	-0.00387162	-0.254083	-0.0189803	-0.419507	-0.086967	-0.0848998	-0.279546	0.787014	0.502738	100040000	105140000	46766000	19757000	40909000	55995000	118390000	24442000	42185000	57952000	39981000	42907000	8.00017	8.02177	7.66993	7.29572	7.61182	7.74815	8.07332	7.38814	7.62516	7.76307	7.60185	7.63253	0.999998	0.999809
NaN	1.1566	0.98772	1.2113	1.0732	0.9883	1.1468	1.0027	1.2927	1.2368	1.1462	0.9701	NaN	0.20989	-0.017826	0.276556	0.101919	-0.016979	0.197614	0.00388999	0.370388	0.306612	0.196859	-0.0437946	0	35454000	45538000	14261000	16001000	63189000	37983000	32395000	10045000	21800000	38549000	25744000	NaN	7.54967	7.65837	7.15415	7.20415	7.80064	7.57959	7.51048	7.00195	7.33846	7.58601	7.41068	NaN	0.812369
1.1529	1.2088	1.0211	1.1606	1.1332	NaN	1.1707	1.157	NaN	1.3307	1.0667	NaN	0.205267	0.273576	0.0301242	0.214871	0.180403	NaN	0.227371	0.210389	NaN	0.412185	0.0931545	NaN	94927000	109320000	91645000	49481000	121180000	0	51874000	66747000	0	63023000	73841000	0	7.97739	8.0387	7.96211	7.69444	8.08343	NaN	7.71495	7.82443	NaN	7.7995	7.8683	NaN	0.951177	0.752875
0.85511	1.7064	NaN	1.5069	1.67	NaN	1.2169	1.434	0.91784	1.7636	1.8076	NaN	-0.225818	0.770956	NaN	0.591584	0.739848	NaN	0.283211	0.520045	-0.123685	0.818523	0.854075	NaN	27770000	12206000	0	9565800	17201000	0	29767000	19586000	12674000	7915000	12252000	0	7.44358	7.08657	NaN	6.98072	7.23555	NaN	7.47374	7.29195	7.10291	6.89845	7.08821	NaN	0.858224	0.571437
1.1437	1.0646	0.83951	1.0928	1.0785	0.87027	1.0368	1.0328	0.88151	1.1604	1.1172	0.80409	0.193709	0.0903115	-0.252381	0.128029	0.109026	-0.200465	0.0521377	0.0465609	-0.181951	0.214622	0.159887	-0.314571	15901000	12674000	12806000	12471000	10474000	15053000	17021000	5842400	8887700	18361000	11106000	13121000	7.20142	7.10291	7.10741	7.0959	7.02011	7.17762	7.23099	6.76659	6.94879	7.2639	7.04556	7.11797	1	0.999994
0.94844	0.67452	0.69309	NaN	NaN	0.59004	NaN	NaN	NaN	0.96123	NaN	NaN	-0.0763716	-0.568067	-0.528885	NaN	NaN	-0.761115	NaN	NaN	NaN	-0.0570464	NaN	NaN	11467000	14567000	67017000	0	0	51775000	0	0	0	10084000	0	0	7.05945	7.16337	7.82618	NaN	NaN	7.71412	NaN	NaN	NaN	7.00363	NaN	NaN	0.763217	0.581491
0.87756	1.3834	1.0166	0.93393	1.2858	0.95656	0.90254	1.4079	1.0831	1.1403	1.3967	1.1568	-0.18843	0.468218	0.0237521	-0.0986137	0.362666	-0.0640726	-0.147937	0.493545	0.115166	0.189414	0.482022	0.21014	65026000	13810000	16003000	35163000	9569800	52455000	52379000	6221600	18811000	24071000	12308000	20748000	7.81309	7.14019	7.2042	7.54609	6.9809	7.71979	7.71916	6.7939	7.27441	7.38149	7.09019	7.31698	1	1
0.76453	0.55239	NaN	NaN	0.69128	NaN	0.36824	0.28247	NaN	0.41798	0.39709	0.11471	-0.387355	-0.856241	NaN	NaN	-0.532658	NaN	-1.44128	-1.82383	NaN	-1.25849	-1.33246	-3.12394	37549000	127300000	0	0	123200000	0	121390000	91679000	0	164540000	128690000	69490000	7.5746	8.10483	NaN	NaN	8.09061	NaN	8.08418	7.96227	NaN	8.21627	8.10954	7.84192	0.800948	0.748631
NaN	0.74827	1.2765	0.86701	1.1158	1.5	NaN	NaN	1.5511	NaN	NaN	2.3243	NaN	-0.418369	0.352193	-0.205879	0.158079	0.584963	NaN	NaN	0.633292	NaN	NaN	1.2168	0	2865300	9620500	2660300	39133000	37319000	0	0	5639200	0	0	54582000	NaN	6.45717	6.9832	6.42493	7.59254	7.57193	NaN	NaN	6.75122	NaN	NaN	7.73705	NaN	0.999914
1.0958	0.66774	1.0954	1.0518	NaN	1.1031	1.2376	0.99435	NaN	1.6717	NaN	1.1285	0.131985	-0.582642	0.131458	0.0728604	NaN	0.141564	0.307545	-0.00817432	NaN	0.741316	NaN	0.174406	81668000	14740000	27324000	57418000	0	61533000	42036000	17103000	0	25665000	0	41823000	7.91205	7.1685	7.43654	7.75905	NaN	7.78911	7.62362	7.23307	NaN	7.40934	NaN	7.62142	0.99631	0.678963
0.95615	NaN	NaN	NaN	0.64749	NaN	0.83284	0.29932	NaN	0.67287	0.25152	0.92769	-0.0646911	NaN	NaN	NaN	-0.62707	NaN	-0.263889	-1.74024	NaN	-0.5716	-1.99125	-0.108285	6783500	0	0	0	39231000	0	7852700	73064000	0	12075000	45637000	14309000	6.83145	NaN	NaN	NaN	7.59363	NaN	6.89502	7.8637	NaN	7.08189	7.65932	7.15561	0.5	NaN
0.96375	1.1905	1.5959	NaN	NaN	NaN	NaN	NaN	NaN	NaN	1.3099	NaN	-0.0532691	0.251568	0.67437	NaN	NaN	NaN	NaN	NaN	NaN	NaN	0.389457	NaN	17231000	9127600	25895000	0	0	0	0	0	0	0	10107000	0	7.23631	6.96036	7.41322	NaN	NaN	NaN	NaN	NaN	NaN	NaN	7.00462	NaN	0.999803	0.556966
1.1282	1.2136	1.1358	1.3322	1.3487	1.2276	1.4985	1.2796	1.3914	2.0586	1.5394	1.455	0.174023	0.279293	0.183709	0.413811	0.431569	0.295841	0.583519	0.355693	0.476537	1.04166	0.622368	0.541019	66020000	56926000	52552000	30350000	43750000	87532000	62901000	43007000	34739000	27627000	49853000	32968000	7.81968	7.75531	7.72059	7.48216	7.64098	7.94217	7.79866	7.63354	7.54082	7.44133	7.69769	7.51809	0.999741	0.999048
1.0849	0.88564	1.092	1.1187	1.2737	1.3102	1.1176	1.2536	1.4634	1.4467	1.0199	1.4848	0.117562	-0.175208	0.126973	0.161823	0.349025	0.389787	0.160404	0.326077	0.549324	0.532766	0.0284276	0.570269	143080000	137680000	130210000	89555000	188930000	189670000	151440000	172800000	110650000	68867000	202740000	113800000	8.15558	8.13887	8.11464	7.95209	8.2763	8.278	8.18024	8.23754	8.04395	7.83801	8.30694	8.05614	0.983331	0.985696
1.0579	1.3276	0.66375	1.2729	1.3869	0.75505	0.95336	1.1514	0.88577	1.2785	1.5383	1.1459	0.0812032	0.40882	-0.591288	0.348119	0.471864	-0.405356	-0.068907	0.203389	-0.174996	0.354452	0.621337	0.196481	23187000	64870000	50578000	10294000	59120000	65149000	76212000	39045000	44397000	24317000	50620000	40692000	7.36524	7.81204	7.70396	7.01258	7.77173	7.81391	7.88202	7.59157	7.64735	7.38591	7.70432	7.60951	0.682918	0.93273
1.2132	0.81632	NaN	1.0968	0.88428	NaN	1.4242	0.83483	NaN	1.7603	0.83645	2.3005	0.278817	-0.292793	NaN	0.1333	-0.177425	NaN	0.510152	-0.260446	NaN	0.815821	-0.257649	1.20195	6806600	8564800	0	4692400	7818100	0	9876900	7602800	0	5820900	7890500	6686800	6.83293	6.93272	NaN	6.6714	6.8931	NaN	6.99462	6.88097	NaN	6.76499	6.8971	6.82522	0.999025	0.995557
NaN	0.83973	0.95218	1.0645	0.92305	0.89455	0.80089	0.92814	1.0012	1.3047	0.9314	0.97764	NaN	-0.252003	-0.0706937	0.0901759	-0.115519	-0.160766	-0.320324	-0.107586	0.00173014	0.383718	-0.102527	-0.0326248	0	31013000	104780000	35796000	138200000	67292000	58204000	32670000	115170000	54590000	82371000	68525000	NaN	7.49154	8.02028	7.55383	8.14051	7.82796	7.76495	7.51415	8.06134	7.73711	7.91577	7.83585	NaN	0.99546
0.99265	1.0083	0.88518	0.81159	0.82695	0.8741	0.82212	0.80716	0.75028	0.85944	0.84983	1.2346	-0.010643	0.0119249	-0.175957	-0.301177	-0.274128	-0.19413	-0.282579	-0.309073	-0.414499	-0.218531	-0.234754	0.304044	32417000	15343000	25822000	17262000	33303000	35291000	29620000	17047000	23505000	26784000	15395000	26648000	7.51077	7.18591	7.41199	7.23709	7.52248	7.54766	7.47159	7.23165	7.37116	7.42788	7.18738	7.42566	0.984359	0.999936
0.99917	1.272	0.95173	NaN	1.1611	1.0228	0.86653	1.3669	0.83568	1.0454	1.1518	0.88021	-0.00119793	0.347099	-0.0713757	NaN	0.215492	0.032524	-0.206678	0.450908	-0.258978	0.0640551	0.20389	-0.18408	22272000	11857000	17462000	0	11298000	43465000	11344000	9685600	16085000	6098400	11181000	17720000	7.34776	7.07397	7.24209	NaN	7.053	7.63814	7.05477	6.98613	7.20642	6.78522	7.04848	7.24846	0.975593	0.939506
0.87361	1.0017	0.86432	0.44048	0.68706	1.5529	1.1954	1.0685	1.45	0.88607	0.79428	1.1615	-0.194939	0.00245056	-0.210363	-1.18285	-0.541492	0.634965	0.257493	0.095587	0.536053	-0.174507	-0.33228	0.215989	51708000	39467000	70442000	28136000	46672000	48369000	18570000	17846000	34708000	22120000	26017000	53334000	7.71356	7.59623	7.84783	7.44926	7.66906	7.68457	7.26881	7.25154	7.54043	7.34479	7.41526	7.727	0.999698	0.999769
1.1102	1.2937	0.85081	1.2289	1.2278	0.87047	1.2384	1.5453	1.0891	1.649	1.635	0.9393	0.15082	0.371503	-0.233091	0.297368	0.296076	-0.200133	0.308477	0.627887	0.123136	0.721591	0.709291	-0.0903421	15556000	7891500	9047500	8410000	5485700	8807000	13279000	2613500	7200900	7281300	4840800	4675600	7.1919	6.89716	6.95653	6.9248	6.73923	6.94483	7.12317	6.41722	6.85739	6.86221	6.68492	6.66984	1	1
0.98465	0.78123	1.0111	1.1022	0.79936	1.1279	1.0452	0.83361	1.1848	1.0736	0.77838	1.6134	-0.0223171	-0.356181	0.0159258	0.140386	-0.323083	0.173639	0.063779	-0.262555	0.244644	0.102457	-0.361453	0.690104	108070000	48804000	137780000	52960000	65253000	204090000	65204000	29593000	81736000	24911000	41936000	109360000	8.03371	7.68846	8.13919	7.72395	7.8146	8.30982	7.81427	7.47119	7.91241	7.39639	7.62259	8.03886	0.998678	0.926574
NaN	0.88664	0.93762	1.0274	0.90555	0.96435	0.86136	0.77911	0.60987	0.80324	0.73799	NaN	NaN	-0.17358	-0.0929248	0.038998	-0.143134	-0.0523713	-0.215312	-0.360101	-0.713426	-0.316097	-0.438327	NaN	0	13937000	7808700	16632000	40730000	27667000	34980000	10489000	22395000	15033000	20552000	0	NaN	7.14417	6.89258	7.22094	7.60991	7.44196	7.54382	7.02073	7.35015	7.17705	7.31285	NaN	NaN	0.540425
1.9643	0.76913	0.84772	0.69373	0.76024	0.90203	0.81841	NaN	0.85701	3.2044	2.429	0.8586	0.974015	-0.378701	-0.23834	-0.527554	-0.395473	-0.148753	-0.289104	NaN	-0.222616	1.68005	1.28036	-0.219942	46322000	163950000	97802000	69244000	131190000	134730000	73614000	0	62140000	29653000	30539000	92931000	7.66579	8.21471	7.99035	7.84038	8.1179	8.12946	7.86696	NaN	7.79337	7.47207	7.48485	7.96816	0.998637	0.999983
1.1025	0.74154	1.2966	0.94147	0.73511	1.0748	0.89864	NaN	NaN	0.9378	0.83067	1.1246	0.140779	-0.431403	0.374733	-0.0870129	-0.443968	0.104068	-0.154185	NaN	NaN	-0.0926478	-0.267653	0.169412	15579000	25052000	11743000	12037000	37611000	44893000	17688000	0	0	16213000	19623000	39421000	7.19254	7.39884	7.06978	7.08052	7.57531	7.65218	7.24768	NaN	NaN	7.20986	7.29277	7.59573	0.919509	0.867858
1.1672	1.0299	1.2382	1.2372	1.4455	1.6227	1.5414	1.1602	0.93782	2.3389	0.88626	1.5147	0.223052	0.0425042	0.308244	0.307079	0.531569	0.698396	0.624241	0.214373	-0.092617	1.22583	-0.174198	0.599032	135320000	115750000	129020000	42670000	127670000	175380000	117350000	97956000	113740000	87771000	97099000	150120000	8.13136	8.06352	8.11066	7.63012	8.10609	8.24398	8.06948	7.99103	8.05591	7.94335	7.98721	8.17644	1	1
1.1659	2.8951	1.2415	1.0105	1.4945	0.95233	0.725	0.4167	0.68257	0.69525	0.61639	0.7928	0.221444	1.53361	0.312084	0.0150693	0.579663	-0.0704665	-0.463947	-1.26292	-0.550951	-0.524396	-0.698085	-0.334971	41522000	3656800	32607000	40869000	12594000	43386000	99525000	14978000	42998000	69820000	19813000	15807000	7.61828	6.5631	7.51331	7.61139	7.10016	7.63735	7.99793	7.17545	7.63345	7.84398	7.29695	7.19885	1	0.999979
1.1313	1.0808	1.2193	1.1246	1.034	1.1253	1.6387	1.5682	1.6974	1.9464	1.4839	1.6995	0.177981	0.1121	0.286053	0.169412	0.0482362	0.17031	0.712552	0.64911	0.763327	0.960808	0.569394	0.76511	22321000	21010000	13864000	14861000	20328000	13244000	15221000	12577000	7441200	10979000	14982000	11586000	7.34871	7.32243	7.14189	7.17205	7.30809	7.12202	7.18244	7.09958	6.87164	7.04056	7.17557	7.06393	0.99999	0.999997
1.0799	0.98627	0.84548	1.0648	0.88417	NaN	1.1855	0.94383	NaN	1.3838	1.4912	NaN	0.110898	-0.0199454	-0.242157	0.0905825	-0.177604	NaN	0.245496	-0.0834011	NaN	0.468635	0.576474	NaN	18174000	16109000	9303700	9933400	16385000	0	17788000	14600000	0	10410000	16245000	0	7.25945	7.20707	6.96866	6.9971	7.21445	NaN	7.25013	7.16435	NaN	7.01745	7.21072	NaN	1	0.999999
0.88092	0.45791	0.087112	0.96977	0.68227	0.088026	12.196	0.51127	NaN	0.85044	0.47853	1.6854	-0.182917	-1.12686	-3.52099	-0.0442854	-0.551585	-3.50593	3.60834	-0.967843	NaN	-0.233719	-1.06332	0.753091	38067000	36033000	6967600	26731000	25843000	9049800	12651000	21256000	0	19918000	19105000	13259000	7.58055	7.5567	6.84308	7.42702	7.41234	6.95664	7.10212	7.32748	NaN	7.29925	7.28115	7.12251	0.999999	0.999996
1.077	1.1119	0.95721	1.1111	1.3142	1.4063	1.0846	1.1511	0.95178	1.2348	1.0997	1.6805	0.107018	0.153027	-0.0630926	0.151989	0.394185	0.491904	0.117163	0.203013	-0.0712999	0.304277	0.13711	0.748891	219310000	84252000	43419000	106740000	166090000	83912000	102170000	40264000	90540000	109530000	183700000	118690000	8.34106	7.92558	7.63768	8.02833	8.22034	7.92382	8.00932	7.60492	7.95684	8.03953	8.26411	8.07441	1	1
0.93417	0.71163	NaN	0.82221	0.76698	NaN	0.90198	0.82814	0.86857	0.78868	0.70165	1.2442	-0.098243	-0.490801	NaN	-0.282421	-0.382739	NaN	-0.148833	-0.272053	-0.203286	-0.342488	-0.511177	0.315218	242780000	108740000	0	115860000	116680000	0	229310000	61447000	48390000	138730000	48491000	73128000	8.38521	8.03639	NaN	8.06393	8.067	NaN	8.36042	7.7885	7.68476	8.14217	7.68566	7.86408	0.99989	0.99901
0.92258	NaN	0.96189	0.88725	NaN	1.1673	0.85756	0.83001	NaN	0.79766	0.81379	1.0534	-0.116254	NaN	-0.0560562	-0.172587	NaN	0.223175	-0.221691	-0.268799	NaN	-0.326154	-0.297272	0.0750534	12069000	0	8520700	11948000	0	6883300	18149000	3269000	0	8549100	3992300	7155300	7.08167	NaN	6.93048	7.0773	NaN	6.8378	7.25885	6.51441	NaN	6.93192	6.60122	6.85463	0.830865	NaN
0.92943	0.78605	0.97219	0.87401	0.80568	0.87159	0.76524	0.81371	1.0299	0.83659	0.7476	1.0817	-0.105582	-0.347307	-0.0406898	-0.194278	-0.311721	-0.198278	-0.386016	-0.297413	0.0425042	-0.257407	-0.419662	0.1133	191440000	126760000	331170000	158470000	199710000	413670000	314780000	96205000	231550000	219220000	91780000	327600000	8.28203	8.10298	8.52005	8.19995	8.3004	8.61665	8.49801	7.9832	8.36464	8.34088	7.96275	8.51534	0.999992	0.999377
2.1879	1.4293	0.38827	2.4128	3.0602	NaN	NaN	1.3191	NaN	NaN	1.5155	0.25171	1.12955	0.515309	-1.36487	1.27071	1.61363	NaN	NaN	0.399554	NaN	NaN	0.599794	-1.99017	2934200	4225300	26304000	4499900	9522200	0	0	4167800	0	0	4457500	16064000	6.46749	6.62586	7.42002	6.6532	6.97874	NaN	NaN	6.61991	NaN	NaN	6.64909	7.20585	0.933775	0.989591
1.1474	1.2869	0.97972	1.0476	0.88734	0.93814	1.2267	1.3517	1.1184	1.2352	1.048	1.0318	0.198368	0.3639	-0.0295586	0.067088	-0.172441	-0.0921249	0.294782	0.434775	0.161436	0.304745	0.0676387	0.0451634	137980000	164570000	108360000	74960000	165360000	71673000	124860000	183230000	63555000	89644000	134300000	59804000	8.13982	8.21635	8.03487	7.87483	8.21843	7.85536	8.09642	8.263	7.80315	7.95252	8.12808	7.77673	1	1
0.99923	0.75597	0.94498	0.87228	0.95528	0.72994	0.34294	0.34355	0.52712	0.26763	0.20302	0.2552	-0.00111126	-0.403599	-0.0816443	-0.197137	-0.0660044	-0.45415	-1.54397	-1.54141	-0.923797	-1.90169	-2.30031	-1.9703	19338000	2997500	22807000	15941000	2974300	26558000	30169000	4818000	27302000	45344000	1053800	47128000	7.28641	6.47676	7.35807	7.20252	6.47338	7.4242	7.47956	6.68287	7.43619	7.65652	6.02276	7.67328	0.999798	0.999698
0.99363	NaN	0.99115	1.132	NaN	0.88512	0.98869	NaN	1.1075	1.0276	1.2131	2.5538	-0.00921937	NaN	-0.0128246	0.178874	NaN	-0.176055	-0.0164098	NaN	0.147307	0.0392789	0.278698	1.35265	54745000	0	81286000	42338000	0	113140000	48219000	0	64163000	45288000	25979000	87554000	7.73834	NaN	7.91002	7.62673	NaN	8.05362	7.68322	NaN	7.80728	7.65598	7.41462	7.94228	0.948322	NaN
1.4647	0.98045	0.87492	1.2511	1.0414	NaN	1.2094	1.0297	NaN	1.5479	1.0129	NaN	0.550605	-0.0284841	-0.192777	0.323197	0.0585242	NaN	0.274292	0.0422241	NaN	0.630312	0.0184917	NaN	18971000	12354000	12359000	11467000	21305000	0	16475000	10328000	0	8613700	14444000	0	7.27809	7.09181	7.09198	7.05945	7.32848	NaN	7.21683	7.01402	NaN	6.93519	7.15969	NaN	1	1
0.92789	0.78421	1.0702	0.93639	0.75515	1.1522	0.90162	0.86648	1.1295	0.99856	NaN	1.3245	-0.107974	-0.350688	0.0978804	-0.0948186	-0.405165	0.204391	-0.149409	-0.206762	0.175684	-0.00207896	NaN	0.405448	38859000	49641000	70755000	34461000	41328000	58661000	40949000	4458000	62216000	34229000	0	48958000	7.58949	7.69584	7.84976	7.53733	7.61624	7.76835	7.61224	6.64914	7.7939	7.53439	NaN	7.68982	0.962095	0.965338
1.2713	1.9087	0.82091	1.4487	1.8766	0.97556	2.2029	NaN	1.4943	3.243	4.4518	1.2108	0.346305	0.93259	-0.284704	0.534759	0.908121	-0.0356975	1.1394	NaN	0.57947	1.69733	2.15439	0.275961	41994000	23462000	98039000	37819000	77431000	118340000	34094000	0	82066000	24894000	17782000	24647000	7.62319	7.37037	7.9914	7.57771	7.88891	8.07313	7.53268	NaN	7.91416	7.39609	7.24998	7.39176	0.93421	0.854226
1.0054	1.0343	0.82592	1.0104	0.97318	0.81257	1.0866	1.0765	0.83538	1.0509	0.99978	0.84378	0.00776951	0.0486547	-0.275926	0.0149266	-0.0392214	-0.299436	0.119821	0.106348	-0.259495	0.0716254	-0.000317429	-0.245061	339330000	449260000	349470000	226100000	505480000	365340000	379790000	613720000	297990000	259220000	81878000	307460000	8.53062	8.6525	8.54341	8.3543	8.7037	8.5627	8.57954	8.78797	8.4742	8.41367	7.91317	8.48779	1	1
1.1416	1.7235	0.99379	1.1129	1.5984	0.87066	1.0238	1.5535	0.83041	1.0323	1.4241	0.48739	0.191057	0.785341	-0.00898711	0.154324	0.676628	-0.199819	0.0339339	0.635522	-0.268104	0.0458623	0.51005	-1.03685	663620000	172860000	1891100000	415580000	208950000	2057700000	865580000	214800000	815020000	638550000	234710000	1130300000	8.82192	8.23769	9.27671	8.61865	8.32004	9.31338	8.93731	8.33203	8.91117	8.80519	8.37053	9.05319	1	1
0.98588	1.1501	1.0965	0.96306	0.96229	1.0362	0.90775	1.0176	0.88658	0.92488	0.91033	0.99974	-0.020516	0.201759	0.132906	-0.0543024	-0.0554564	0.0513026	-0.139633	0.0251707	-0.173677	-0.112662	-0.135539	-0.000375143	161600000	214210000	122670000	151640000	250700000	168680000	238390000	158400000	68500000	271650000	166870000	164060000	8.20844	8.33084	8.08874	8.18081	8.39915	8.22706	8.37729	8.19976	7.83569	8.43401	8.22238	8.215	0.999913	0.999977
1.058	1.0283	1.0913	1.0318	1.09	1.0061	1.0886	NaN	NaN	1.0365	NaN	0.92489	0.0813396	0.0402613	0.126048	0.0451634	0.124328	0.00877379	0.122474	NaN	NaN	0.0517201	NaN	-0.112646	89860000	34487000	35083000	56661000	67987000	32718000	77127000	0	0	89072000	0	56001000	7.95357	7.53766	7.5451	7.75328	7.83243	7.51479	7.88721	NaN	NaN	7.94974	NaN	7.7482	0.961436	0.932248
1.0159	1.2147	0.9986	1.0225	1.0585	1.0281	1.0869	1.2888	1.1529	1.33	1.367	1.1068	0.0227584	0.2806	-0.00202118	0.0321009	0.0820213	0.0399806	0.120219	0.366028	0.205267	0.411426	0.451013	0.146395	126890000	132360000	50281000	60222000	91224000	74175000	144670000	78596000	40183000	53777000	71883000	49961000	8.10343	8.12176	7.7014	7.77976	7.96011	7.87026	8.16038	7.8954	7.60404	7.7306	7.85663	7.69863	0.999997	0.999636
0.87472	0.44351	0.62126	0.60608	0.5277	0.6373	0.61033	0.55157	0.7648	0.51338	0.89559	0.58705	-0.193107	-1.17296	-0.686731	-0.72242	-0.92221	-0.649955	-0.712339	-0.858384	-0.386846	-0.961901	-0.15909	-0.768445	41498000	36532000	27854000	25990000	29795000	40936000	70429000	16661000	9849700	36074000	24656000	31495000	7.61803	7.56267	7.44489	7.41481	7.47414	7.61211	7.84775	7.2217	6.99342	7.55719	7.39192	7.49824	0.999301	0.999227
1.0013	1.062	0.78553	1.0892	1.0869	0.87571	1.0881	0.74659	0.79042	1.0855	0.9548	1.0042	0.00187425	0.0867838	-0.348262	0.123269	0.120219	-0.191475	0.121811	-0.421612	-0.339309	0.11836	-0.0667295	0.0060466	44183000	52195000	47816000	24540000	120560000	57981000	52655000	85156000	43908000	29610000	192850000	46656000	7.64526	7.71763	7.67957	7.38987	8.0812	7.76329	7.72144	7.93022	7.64254	7.47144	8.28522	7.66891	0.999953	0.999919
0.90664	0.97776	1.0445	0.91565	1.0411	1.063	1.0831	1.0817	1.1837	1.06	1.0691	1.2598	-0.141398	-0.0324477	0.0628125	-0.127132	0.0581087	0.0881415	0.115166	0.1133	0.243303	0.0840642	0.0963968	0.333195	843750000	381960000	349400000	450130000	602060000	540490000	738630000	99839000	421500000	605950000	487130000	317800000	8.92621	8.58202	8.54332	8.65334	8.77964	8.73279	8.86843	7.9993	8.6248	8.78244	8.68764	8.50215	0.996159	0.99197
1.0219	1.2436	1.2723	0.99625	1.3339	1.2398	1.0796	NaN	0.87364	1.2469	1.405	1.1027	0.0312541	0.314522	0.347439	-0.00542031	0.41565	0.310107	0.110497	NaN	-0.194889	0.318346	0.49057	0.14104	167180000	88998000	22573000	71020000	77206000	34412000	144620000	0	4062500	69723000	97743000	20853000	8.22318	7.94938	7.35359	7.85138	7.88765	7.53671	8.16023	NaN	6.60879	7.84338	7.99009	7.31917	1	1
1.0067	1.0859	1.1779	0.97281	0.89238	1.1062	0.88953	1.1501	1.2133	1.2352	1.3303	1.5577	0.00963388	0.118891	0.236217	-0.0397701	-0.16427	0.145612	-0.168885	0.201759	0.278936	0.304745	0.411752	0.639417	8359800	9280300	13114000	10901000	40089000	13146000	34295000	5537700	7452200	12547000	5811600	5725300	6.9222	6.96756	7.11774	7.03747	7.60303	7.11879	7.53523	6.74333	6.87228	7.09854	6.7643	6.7578	0.505056	0.546242
0.9437	1.0859	1.068	0.89885	0.9689	1.1062	0.91392	1.1501	NaN	0.98823	1.3303	1.0639	-0.0835998	0.118891	0.0949116	-0.153848	-0.0455803	0.145612	-0.12986	0.201759	NaN	-0.0170813	0.411752	0.0893625	115280000	9280300	90512000	64207000	109650000	13146000	160990000	5537700	0	59525000	5811600	56843000	8.06175	6.96756	7.95671	7.80758	8.04001	7.11879	8.2068	6.74333	NaN	7.7747	6.7643	7.75468	0.944594	0.795173
0.88995	0.94866	1.0067	0.91032	0.39556	1.0376	0.80282	0.91062	0.83905	1.0806	0.93314	1.1514	-0.168204	-0.076037	0.00963388	-0.135554	-1.33803	0.0532504	-0.316852	-0.135079	-0.253171	0.111833	-0.0998346	0.203389	10709000	11362000	14375000	5314700	3057100	10687000	10711000	3397900	11305000	9169700	4728700	9439100	7.02975	7.05545	7.15761	6.72548	6.48531	7.02886	7.02983	6.53121	7.05327	6.96236	6.67474	6.97493	0.994247	0.996615
1.3714	0.77382	0.93135	NaN	NaN	0.82365	0.80335	1.1133	0.87468	1.0077	0.59157	0.8142	0.455649	-0.36993	-0.102605	NaN	NaN	-0.279897	-0.315899	0.154842	-0.193173	0.0110662	-0.757379	-0.296545	14477000	8555700	18992000	0	0	18105000	7232200	7043500	14287000	3002700	4425800	16096000	7.16068	6.93226	7.27857	NaN	NaN	7.2578	6.85927	6.84779	7.15494	6.47751	6.64599	7.20672	0.979287	0.999158
0.61572	2.7109	1.2648	7.6622	0.71823	1.0504	0.75386	0.76414	0.34563	3.5482	2.2165	1.9915	-0.699654	1.43877	0.338909	2.93776	-0.477482	0.0709388	-0.407631	-0.388091	-1.5327	1.82709	1.14828	0.993856	111060000	68327000	107140000	24863000	112560000	161200000	89334000	83437000	66105000	30216000	58885000	69851000	8.04556	7.83459	8.02995	7.39555	8.05138	8.20737	7.95102	7.92136	7.82023	7.48024	7.77	7.84417	0.987725	0.969754
0.99692	1.0245	1.068	0.99773	1.0918	1.1256	1.0162	0.98764	0.97328	1.1555	1.0978	1.2038	-0.00445037	0.03492	0.0949116	-0.00327862	0.126709	0.170694	0.0231843	-0.0179428	-0.0390732	0.208517	0.134615	0.267596	205940000	215080000	326120000	119720000	191460000	444240000	226530000	126560000	265630000	106660000	169110000	255750000	8.31374	8.3326	8.51338	8.07817	8.28208	8.64762	8.35513	8.1023	8.42428	8.028	8.22817	8.40782	0.997859	1
1.1786	1.246	0.98899	1.0756	1.2254	0.97051	1.0339	NaN	0.97631	1.0576	1.341	0.87943	0.237074	0.317304	-0.0159722	0.105142	0.293253	-0.043185	0.0480967	NaN	-0.0345888	0.0807941	0.423309	-0.185359	77431000	33214000	126760000	94967000	69652000	227840000	60098000	0	117620000	93332000	28074000	110800000	7.88891	7.52132	8.10298	7.97757	7.84293	8.35763	7.77886	NaN	8.07048	7.97003	7.4483	8.04454	0.988516	0.992512
1.2289	2.0031	1.1649	1.1893	1.7129	NaN	NaN	1.2059	NaN	0.99324	1.6757	NaN	0.297368	1.00223	0.220206	0.250113	0.776441	NaN	NaN	0.27011	NaN	-0.00978573	0.744764	NaN	19918000	14296000	20311000	10136000	21215000	0	0	8471900	0	9302600	8506600	0	7.29925	7.15521	7.30773	7.00587	7.32664	NaN	NaN	6.92798	NaN	6.9686	6.92976	NaN	0.997101	0.997922
1.0244	0.93227	NaN	0.90091	1.3786	1.2343	0.79238	1.4756	0.85362	0.82159	1.2384	0.94322	0.0347792	-0.10118	NaN	-0.150545	0.463204	0.303693	-0.335736	0.561302	-0.228334	-0.28351	0.308477	-0.0843338	125240000	2436000	0	126350000	3002200	9666600	168430000	4680800	10316000	127040000	2943900	16107000	8.09774	6.38668	NaN	8.10158	6.47744	6.98527	8.22642	6.67032	7.01351	8.10394	6.46892	7.20701	0.946928	0.794875
1.0471	1.6534	0.94053	1.0459	1.588	0.91252	1.5806	2.7427	1.2582	1.7782	2.3583	0.79392	0.0663992	0.725436	-0.0884541	0.0647449	0.667211	-0.132072	0.660472	1.4556	0.331361	0.830418	1.23775	-0.332935	133040000	28643000	56815000	125700000	32978000	114040000	179650000	3950800	60830000	103340000	35254000	58565000	8.12398	7.45702	7.75446	8.09934	7.51822	8.05706	8.25443	6.59669	7.78412	8.01427	7.54721	7.76764	0.989509	0.994976
1.1354	1.2124	0.92437	1.0127	1.1206	0.9458	1.088	1.0352	0.87318	NaN	1.1223	0.79309	0.183201	0.277866	-0.113458	0.0182068	0.164271	-0.0803929	0.121679	0.0499095	-0.195649	NaN	0.166458	-0.334444	83626000	72551000	74965000	14159000	7682300	79331000	67995000	67119000	61262000	0	59254000	58471000	7.92234	7.86064	7.87486	7.15103	6.88549	7.89944	7.83248	7.82685	7.78719	NaN	7.77272	7.76694	0.985876	0.981498
0.94939	1.0522	1.0331	1.0127	1.1206	1.2097	0.97456	1.095	0.91201	NaN	1.0012	1.105	-0.0749273	0.0734089	0.0469799	0.0182068	0.164271	0.274649	-0.0371771	0.130931	-0.132878	NaN	0.00173014	0.144046	21970000	6530800	11165000	14159000	7682300	13953000	11580000	4949500	6058800	0	6053200	9006200	7.34183	6.81497	7.04786	7.15103	6.88549	7.14467	7.06371	6.69456	6.78239	NaN	6.78199	6.95454	0.806725	0.783079
0.83786	0.58672	1.066	0.80928	0.60156	1.2333	0.84738	0.54057	1.1109	0.869	0.58154	2.2584	-0.255219	-0.769256	0.0922074	-0.305289	-0.733219	0.302524	-0.238919	-0.887447	0.151729	-0.202572	-0.78205	1.1753	1557300000	1408000000	1018200000	959760000	1110000000	1224100000	1923000000	667420000	736530000	1211000000	1340100000	1527800000	9.19237	9.1486	9.00783	8.98216	9.04532	9.08782	9.28398	8.8244	8.86719	9.08314	9.12714	9.18407	1	1
1.287	1.0969	NaN	1.0982	1.1668	NaN	1.259	1.1688	NaN	1.4878	1.1284	1.0807	0.364012	0.133432	NaN	0.135141	0.222557	NaN	0.332278	0.225028	NaN	0.573181	0.174279	0.111966	60256000	60864000	0	37064000	18629000	0	50324000	53204000	0	34954000	57439000	4981600	7.78	7.78436	NaN	7.56895	7.27019	NaN	7.70178	7.72594	NaN	7.5435	7.75921	6.69737	0.999482	0.999985
NaN	1.0476	0.86284	1.3659	1.0909	0.92813	NaN	NaN	1.0495	NaN	1.9121	0.88804	NaN	0.067088	-0.212835	0.449852	0.125519	-0.107601	NaN	NaN	0.0697022	NaN	0.935158	-0.171303	0	22858000	35108000	3786900	29523000	49336000	0	0	18561000	0	7233400	23981000	NaN	7.35904	7.54541	6.57828	7.47016	7.69316	NaN	NaN	7.2686	NaN	6.85934	7.37987	NaN	1
1.046	0.11928	7.9487	0.89372	0.12268	1.2353	1.0139	0.52094	7.7468	1.032	0.73474	1.3542	0.0648829	-3.06758	2.99072	-0.162105	-3.02703	0.304861	0.0199154	-0.940811	2.9536	0.0454429	-0.444694	0.437441	207990000	68520000	71295000	88842000	70626000	141880000	209730000	108580000	62559000	90453000	100450000	74725000	8.31804	7.83582	7.85306	7.94862	7.84896	8.15192	8.32166	8.03575	7.79629	7.95642	8.00195	7.87347	0.999929	0.999896
0.95247	1.3405	1.0096	0.87212	NaN	0.69521	0.92177	NaN	NaN	NaN	1.1994	0.86832	-0.0702544	0.422771	0.0137839	-0.197401	NaN	-0.524479	-0.117521	NaN	NaN	NaN	0.262313	-0.203701	9089700	15329000	7095600	6027500	0	10766000	11527000	0	0	0	6869900	5024300	6.95855	7.18551	6.85099	6.78014	NaN	7.03205	7.06172	NaN	NaN	NaN	6.83695	6.70108	0.5	0.545095
1.2418	1.2202	0.90379	1.1846	1.2573	0.903	1.1468	1.3038	0.80317	1.2587	1.3301	0.87005	0.312433	0.287118	-0.145941	0.2444	0.330329	-0.147202	0.197614	0.382723	-0.316223	0.331935	0.411535	-0.20083	56116000	40230000	65271000	30507000	33055000	56522000	65996000	23411000	58518000	37642000	37925000	37642000	7.74909	7.60455	7.81472	7.4844	7.51924	7.75222	7.81952	7.36942	7.76729	7.57567	7.57893	7.57567	1	1
0.95708	1.0354	1.1425	1.0558	1.1359	1.1976	1.1607	1.1688	1.4484	1.3312	1.4442	1.5279	-0.0632886	0.0501883	0.192194	0.0783365	0.183836	0.260146	0.214995	0.225028	0.53446	0.412727	0.530271	0.61155	3617500000	1837100000	1972700000	2207100000	2255800000	1452900000	3149200000	284570000	1094200000	2511700000	1591900000	2016900000	9.55841	9.26413	9.29506	9.34382	9.3533	9.16224	9.4982	8.45419	9.0391	9.39997	9.20192	9.30468	1	1
1.1252	0.9183	0.82122	0.98777	0.93049	0.84098	1.0253	0.96661	1.0491	1.0238	1.0118	1.075	0.170182	-0.122963	-0.284159	-0.0177529	-0.103937	-0.249857	0.0360461	-0.0489942	0.0691523	0.0339339	0.0169242	0.104337	70255000	65665000	41392000	55554000	82963000	51155000	62088000	40736000	18909000	53596000	45288000	39468000	7.84668	7.81733	7.61692	7.74472	7.91888	7.70889	7.79301	7.60998	7.27667	7.72913	7.65598	7.59625	0.999228	0.999994
NaN	1.276	0.86587	0.89136	NaN	0.97762	0.91881	NaN	NaN	1.0686	1.2875	0.78116	NaN	0.351628	-0.207778	-0.16592	NaN	-0.0326543	-0.122162	NaN	NaN	0.095722	0.364573	-0.35631	0	4714700	14882000	5657300	0	61080000	18703000	0	0	25588000	6192700	10108000	NaN	6.67345	7.17266	6.75261	NaN	7.7859	7.27191	NaN	NaN	7.40804	6.79188	7.00467	NaN	0.949488
1.1381	1.1086	0.78992	1.0179	1.2699	0.76802	1.3396	1.5571	0.87275	1.4457	1.1801	1.235	0.186627	0.148739	-0.340222	0.0255958	0.344715	-0.380784	0.421802	0.638862	-0.19636	0.531768	0.238909	0.304511	42404000	41113000	44596000	31118000	42462000	57905000	38027000	44830000	27648000	16505000	38327000	18609000	7.62741	7.61398	7.6493	7.49301	7.628	7.76272	7.58009	7.65157	7.44166	7.21762	7.5835	7.26972	0.953957	0.969032
1.0303	NaN	0.9663	0.96126	0.93052	1.0423	1.3745	NaN	1.1278	1.021	1.1221	1.1448	0.0430645	NaN	-0.0494569	-0.0570014	-0.103891	0.0597706	0.458907	NaN	0.173511	0.0299829	0.166201	0.195096	21468000	0	31890000	14615000	25614000	29706000	45840000	0	25791000	15735000	12419000	23900000	7.33179	NaN	7.50365	7.1648	7.40848	7.47284	7.66124	NaN	7.41147	7.19687	7.09409	7.3784	0.771775	NaN
0.67819	NaN	0.86745	0.7074	0.71307	1.0585	0.92062	NaN	1.7871	1.1424	NaN	1.7456	-0.560239	NaN	-0.205148	-0.499402	-0.487884	0.0820213	-0.119322	NaN	0.83762	0.192068	NaN	0.803723	57698000	0	237580000	36459000	19310000	147920000	71643000	0	63873000	51302000	0	92782000	7.76116	NaN	8.37581	7.5618	7.28578	8.17003	7.85517	NaN	7.80532	7.71013	NaN	7.96746	0.999887	NaN
0.94498	1.049	1.0552	0.93779	1.2666	1.1296	1.1016	1.4687	1.4344	1.2579	1.1867	1.3731	-0.0816443	0.0690147	0.0775164	-0.0926632	0.340961	0.175812	0.1396	0.55454	0.520447	0.331017	0.246955	0.457437	33929000	26594000	19577000	14316000	30972000	15919000	14934000	21437000	6778300	10237000	20201000	7429300	7.53057	7.42478	7.29175	7.15582	7.49097	7.20192	7.17418	7.33116	6.83112	7.01017	7.30537	6.87095	0.997579	0.993626
1.424	1.1386	0.88484	0.87656	1.0621	NaN	NaN	0.93748	1.5573	NaN	NaN	NaN	0.509949	0.187261	-0.176511	-0.190075	0.0869197	NaN	NaN	-0.0931402	0.639047	NaN	NaN	NaN	4987300	2525800	5162200	17301000	2332900	0	0	5392100	7678100	0	0	0	6.69787	6.4024	6.71283	7.23807	6.3679	NaN	NaN	6.73176	6.88525	NaN	NaN	NaN	0.883782	0.902471
0.87578	1.0412	1.0402	0.94681	1.0912	0.98285	0.98845	1.2676	NaN	0.93436	1.1158	0.94859	-0.19136	0.0582473	0.0568609	-0.0788531	0.125916	-0.0249568	-0.0167601	0.3421	NaN	-0.0979495	0.158079	-0.0761435	34794000	28070000	17103000	7215000	24906000	29083000	29141000	16077000	0	23555000	23182000	19493000	7.5415	7.44824	7.23307	6.85824	7.3963	7.46364	7.4645	7.20621	NaN	7.37208	7.36515	7.28988	0.993753	0.981024
0.93438	1.0404	1.0502	0.86435	1.0162	0.81639	0.90224	NaN	1.2734	1.1041	0.74764	NaN	-0.0979187	0.0571383	0.0706641	-0.210312	0.0231843	-0.29267	-0.148417	NaN	0.348686	0.142871	-0.419584	NaN	21745000	25359000	15125000	14554000	21612000	21393000	26585000	0	14749000	16577000	18576000	0	7.33736	7.40413	7.1797	7.16298	7.33469	7.33027	7.42464	NaN	7.16876	7.21951	7.26895	NaN	1	1
1.0128	1.1752	0.94125	1.1021	1.1255	0.84422	0.9309	0.93367	0.87554	0.7979	0.93228	0.63433	0.0183493	0.232906	-0.0873501	0.140255	0.170566	-0.244309	-0.103302	-0.0990154	-0.191755	-0.32572	-0.101165	-0.656695	2196500000	3301400000	2039700000	1142100000	3012000000	4228800000	3990100000	1905700000	1799200000	1552500000	2826800000	2399100000	9.34173	9.5187	9.30957	9.0577	9.47885	9.62622	9.60098	9.28005	9.25508	9.19103	9.4513	9.38005	1	1
0.87568	1.0067	0.91241	0.95655	1.0475	0.93709	0.9546	1.0177	1.0522	0.93411	1.2219	0.80205	-0.191524	0.00963388	-0.132246	-0.0640877	0.0669503	-0.0937405	-0.0670318	0.0253123	0.0734089	-0.0983357	0.289126	-0.318236	26844000	15138000	110710000	31487000	53764000	93812000	92541000	56256000	78421000	22322000	49045000	69725000	7.42885	7.18007	8.04419	7.49813	7.73049	7.97226	7.96633	7.75017	7.89443	7.34873	7.69059	7.84339	0.853217	0.902662
1.2406	1.1344	0.82994	1.0607	0.9847	0.79878	1.2397	1.1011	0.72791	1.1431	1.2017	0.75607	0.311038	0.181929	-0.268921	0.0850168	-0.0222438	-0.32413	0.309991	0.138945	-0.458168	0.192952	0.265077	-0.403408	16927000	3529400	17184000	10191000	8958700	17324000	22175000	4029300	11544000	12015000	7647700	14172000	7.22858	6.5477	7.23512	7.00822	6.95224	7.23865	7.34586	6.60523	7.06236	7.07972	6.88353	7.15143	0.960594	0.805811
0.7983	0.92817	0.98114	0.77914	0.94686	0.94661	0.76993	0.7735	1.1705	0.76594	1.1001	0.59993	-0.324997	-0.107539	-0.0274691	-0.360046	-0.0787769	-0.079158	-0.377201	-0.370527	0.227125	-0.384697	0.137635	-0.737134	34756000	22697000	33511000	33765000	31169000	66101000	40825000	23610000	25820000	22549000	24672000	28502000	7.54103	7.35597	7.52519	7.52847	7.49372	7.82021	7.61093	7.3731	7.41196	7.35313	7.3922	7.45488	1	1
1.1	0.7886	1.0679	1.0224	0.75604	0.81199	0.26836	0.37906	0.48524	0.28428	0.36042	0.45619	0.137504	-0.342634	0.0947765	0.0319598	-0.403466	-0.300466	-1.89776	-1.3995	-1.04323	-1.81462	-1.47225	-1.13229	38937000	828510000	1795600000	71738000	3772000	73880000	108420000	652460000	2158600000	2702300000	832980000	2413500000	7.59036	8.9183	9.25421	7.85575	6.57657	7.86853	8.03511	8.81455	9.33417	9.43173	8.92063	9.38265	0.999598	0.998477
0.98146	1.138	0.93861	0.85182	0.94792	0.872	1.1891	1.2231	0.91333	0.62218	1.2515	1.1193	-0.0269987	0.186501	-0.0914022	-0.231379	-0.0771628	-0.1976	0.24987	0.290542	-0.130792	-0.684596	0.323658	0.162597	568540000	359600000	2181800000	886500000	723880000	1913200000	3744000000	259940000	306290000	199000000	307610000	359660000	8.75476	8.55582	9.33881	8.94768	8.85967	9.28176	9.57334	8.41487	8.48613	8.29885	8.488	8.55589	0.998021	0.998836
0.56607	0.81533	0.92024	0.66387	0.8099	1.019	0.54575	NaN	1.2797	0.67681	1.149	0.70657	-0.820948	-0.294544	-0.119918	-0.591027	-0.304184	0.0271541	-0.873688	NaN	0.355806	-0.563177	0.200379	-0.501096	4332000	3178300	7301900	4372600	2286700	6399900	5167600	0	4763000	5177100	2919100	3673000	6.63669	6.50219	6.86344	6.64074	6.35921	6.80617	6.71329	NaN	6.67788	6.71409	6.46525	6.56502	1	1
0.78402	0.74811	1.0951	0.76684	0.75613	1.1023	0.7592	0.72905	1.1139	0.8301	0.79245	0.752	-0.351038	-0.418678	0.131063	-0.383003	-0.403294	0.140517	-0.397448	-0.45591	0.15562	-0.268643	-0.335608	-0.411195	220640000	304360000	328170000	195290000	435260000	409270000	229890000	114430000	276360000	236880000	321000000	293720000	8.34368	8.48339	8.5161	8.29068	8.63875	8.61201	8.36152	8.05854	8.44148	8.37453	8.50651	8.46793	0.977139	0.978153
0.95264	NaN	1.1131	0.90137	1.0712	1.0566	0.90701	1.1482	1.09	0.87133	1.0698	0.87197	-0.069997	NaN	0.154583	-0.149809	0.0992279	0.0794293	-0.14081	0.199374	0.124328	-0.198709	0.0973411	-0.19765	2339600	0	43867000	19583000	11993000	33221000	36412000	4579800	29545000	21027000	6257800	22504000	6.36914	NaN	7.64214	7.29188	7.07893	7.52141	7.56124	6.66085	7.47048	7.32278	6.79642	7.35226	0.694867	NaN
1.1095	1.4057	0.82049	1.0142	NaN	0.74799	0.94921	NaN	0.62262	0.86661	0.77579	NaN	0.14991	0.491289	-0.285442	0.0203421	NaN	-0.418909	-0.0752008	NaN	-0.683576	-0.206545	-0.366262	NaN	9871800	5291400	42290000	29268000	0	39326000	26125000	0	16126000	17326000	2882400	0	6.9944	6.72357	7.62624	7.46639	NaN	7.59468	7.41706	NaN	7.20753	7.2387	6.45975	NaN	0.978433	0.989545
1.0051	0.87144	0.86511	0.90516	0.79829	0.8067	0.41171	NaN	0.38561	0.39248	0.41796	0.39385	0.00733906	-0.198527	-0.209044	-0.143755	-0.325015	-0.309896	-1.2803	NaN	-1.37479	-1.34931	-1.25856	-1.34428	33863000	29331000	53062000	22476000	12916000	69681000	102180000	0	71064000	44895000	36975000	63702000	7.52973	7.46733	7.72478	7.35172	7.11113	7.84311	8.00937	NaN	7.85165	7.6522	7.56791	7.80415	1	1
1.0652	1.304	0.84591	1.2771	1.3966	0.97964	1.1955	1.3205	0.92534	1.785	1.5182	1.1377	0.0911243	0.382944	-0.241424	0.352871	0.481919	-0.0296764	0.257614	0.401084	-0.111945	0.835924	0.602362	0.18612	116040000	17619000	87826000	91537000	19039000	110820000	157240000	22353000	81533000	106510000	32248000	78391000	8.06461	7.24598	7.94362	7.9616	7.27964	8.04462	8.19656	7.34934	7.91133	8.02739	7.5085	7.89427	1	1
NaN	NaN	1.0609	1.2352	NaN	1.3024	1.0911	NaN	0.84805	0.88215	0.83769	1.4065	NaN	NaN	0.0852886	0.304745	NaN	0.381173	0.125783	NaN	-0.237779	-0.180904	-0.255512	0.492109	0	0	9245700	4977800	0	15626000	6439700	0	6555300	4796100	4049800	10327000	NaN	NaN	6.96594	6.69704	NaN	7.19385	6.80887	NaN	6.81659	6.68089	6.60743	7.01397	NaN	NaN
1.2164	0.87712	0.96826	1.2553	0.9667	NaN	NaN	NaN	NaN	1.033	1.0938	1.4655	0.282618	-0.189154	-0.0465336	0.328032	-0.0488598	NaN	NaN	NaN	NaN	0.0468402	0.129349	0.551393	14875000	13543000	16522000	11224000	18854000	0	0	0	0	9132200	10193000	7766200	7.17246	7.13171	7.21806	7.05015	7.2754	NaN	NaN	NaN	NaN	6.96058	7.0083	6.89021	0.864773	0.909097
1.1317	NaN	0.92304	1.1018	1.2761	0.95539	1.0692	1.2906	NaN	1.1504	1.3524	0.92892	0.178492	NaN	-0.115535	0.139862	0.351741	-0.0658384	0.0965318	0.368042	NaN	0.202136	0.435522	-0.106374	36238000	0	37323000	19020000	36982000	47173000	41326000	25799000	0	16305000	44653000	29382000	7.55916	NaN	7.57198	7.27921	7.56799	7.67369	7.61622	7.4116	NaN	7.21232	7.64985	7.46808	0.947308	NaN
1.0201	0.92085	1.0708	1.1433	0.91031	1.2116	1.0189	0.81506	1.0444	1.0608	0.89757	1.2229	0.0287106	-0.118962	0.098689	0.193204	-0.13557	0.276913	0.0270125	-0.295022	0.0626743	0.0851526	-0.155904	0.290307	17267000	54355000	34780000	41631000	105510000	26821000	89507000	42665000	39205000	44221000	71862000	22315000	7.23722	7.73524	7.54133	7.61942	8.02329	7.42847	7.95186	7.63007	7.59334	7.64563	7.8565	7.3486	1	1
0.85229	0.84481	1.0303	0.78164	0.78736	1.4669	0.88411	0.63945	1.1774	0.81456	0.71046	1.1173	-0.230584	-0.243301	0.0430645	-0.355424	-0.344905	0.552771	-0.177702	-0.645096	0.235604	-0.295907	-0.493175	0.160017	36059000	105650000	65991000	61594000	126090000	48518000	68036000	65960000	92324000	61106000	102540000	94975000	7.55701	8.02387	7.81948	7.78954	8.10068	7.6859	7.83274	7.81928	7.96531	7.78608	8.01089	7.97761	0.903351	0.881926
1.0756	0.81313	0.90799	0.95949	0.77009	0.89689	0.61558	0.45608	0.45782	0.47706	0.418	0.70135	0.105142	-0.298442	-0.139252	-0.0596603	-0.376901	-0.156997	-0.699982	-1.13264	-1.12715	-1.06776	-1.25842	-0.511794	96871000	95181000	98197000	58986000	75201000	152080000	170100000	57432000	118850000	90548000	94940000	168510000	7.98619	7.97855	7.9921	7.77075	7.87622	8.18207	8.2307	7.75915	8.075	7.95688	7.97745	8.22663	0.993388	0.965109
NaN	0.92988	0.91336	0.86325	0.72121	1.2326	NaN	0.69128	0.90473	0.96686	0.78122	1.376	NaN	-0.104884	-0.130745	-0.21215	-0.471509	0.301705	NaN	-0.532658	-0.144441	-0.0486211	-0.356199	0.460481	0	7993600	5793600	2954600	9579500	9564500	0	10193000	4876500	3840300	7904200	6197500	NaN	6.90274	6.76295	6.4705	6.98134	6.98066	NaN	7.0083	6.68811	6.58437	6.89786	6.79222	0.999993	1
0.94421	0.67719	NaN	1.0122	0.78338	NaN	NaN	NaN	1.0001	1.0748	0.68449	1.9297	-0.0828203	-0.562367	NaN	0.0174944	-0.352216	NaN	NaN	NaN	0.000144286	0.104068	-0.546899	0.948377	44401000	53268000	0	21552000	68910000	0	0	0	21506000	25897000	44839000	58015000	7.64739	7.72647	NaN	7.33349	7.83828	NaN	NaN	NaN	7.33256	7.41325	7.65166	7.76354	0.999834	0.999943
NaN	0.94485	0.94485	1.0074	0.68487	1.0222	NaN	0.89803	0.95247	NaN	NaN	1.1682	NaN	-0.0818427	-0.0818427	0.0106367	-0.546098	0.0316775	NaN	-0.155165	-0.0702544	NaN	NaN	0.224287	0	13052000	5017300	6761400	15410000	6678500	0	7613900	4437200	0	0	8188000	NaN	7.11568	6.70047	6.83004	7.1878	6.82468	NaN	6.88161	6.64711	NaN	NaN	6.91318	NaN	0.999284
NaN	0.26885	2.7897	NaN	0.32325	1.9545	1.5975	0.37606	2.3084	0.59715	0.34379	NaN	NaN	-1.89513	1.48011	NaN	-1.62928	0.9668	0.675816	-1.41097	1.20689	-0.743835	-1.5404	NaN	0	229030000	49467000	0	229720000	59135000	40562000	90202000	37647000	28182000	213630000	0	NaN	8.35989	7.69432	NaN	8.3612	7.77184	7.60812	7.95522	7.57573	7.44997	8.32966	NaN	NaN	0.999902
1.9215	1.3789	0.83081	NaN	1.0605	0.8012	1.056	1.0655	NaN	NaN	1.2057	NaN	0.942233	0.463518	-0.26741	NaN	0.0847447	-0.319766	0.0786098	0.0915306	NaN	NaN	0.269871	NaN	15701000	41932000	11645000	0	31612000	23199000	24849000	23450000	0	0	21388000	0	7.19593	7.62255	7.06614	NaN	7.49985	7.36547	7.39531	7.37014	NaN	NaN	7.33017	NaN	1	1
1.1406	1.356	0.81118	1.2042	1.2666	0.773	1.5247	1.7552	1.1134	2.0006	2.3212	1.3464	0.189793	0.439357	-0.301906	0.268075	0.340961	-0.37146	0.608526	0.811635	0.154972	1.00043	1.21487	0.429107	187390000	14868000	9824100	72087000	48673000	30275000	130930000	29775000	30373000	11614000	53302000	26909000	8.27275	7.17225	6.99229	7.85786	7.68729	7.48108	8.11704	7.47385	7.48249	7.06498	7.72674	7.4299	0.998875	0.996183
0.82087	0.69367	1.036	0.82439	0.74076	1.1387	0.6915	NaN	0.87404	0.83808	0.64205	1.2972	-0.284774	-0.527679	0.051024	-0.278601	-0.432922	0.187388	-0.532199	NaN	-0.194229	-0.25484	-0.639242	0.375401	7692100	16894000	12944000	10329000	15454000	22825000	10765000	0	8838300	9626300	10112000	15096000	6.88604	7.22773	7.11207	7.01406	7.18904	7.35841	7.03201	NaN	6.94637	6.98346	7.00484	7.17886	1	1
0.96725	1.0496	0.9967	1.1145	1.093	1.0252	1.3324	1.0929	1.2418	1.4569	1.2715	1.016	-0.0480393	0.0698396	-0.00476878	0.156397	0.128294	0.0359054	0.414027	0.128161	0.312433	0.542902	0.346531	0.0229004	32033000	46841000	29493000	38136000	42622000	42005000	46005000	38513000	21467000	21497000	44595000	18187000	7.5056	7.67063	7.46972	7.58134	7.62963	7.6233	7.66281	7.58561	7.33177	7.33238	7.64929	7.25976	0.99648	0.99828
1.585	1.0844	0.68082	1.0985	1.02	0.7238	1.2259	1.1286	0.80003	1.196	1.006	0.63257	0.664483	0.116897	-0.554655	0.135535	0.0285691	-0.466337	0.293841	0.174534	-0.321874	0.258217	0.00863036	-0.660703	69564000	170220000	103590000	78028000	194300000	151470000	145000000	120850000	89901000	83492000	138190000	30179000	7.84238	8.23101	8.01532	7.89225	8.28847	8.18033	8.16137	8.08225	7.95376	7.92164	8.14048	7.4797	1	1
1.1028	0.91622	0.93896	0.94508	0.89093	0.88076	0.92125	0.84046	0.89582	0.99516	0.90874	0.94118	0.141171	-0.126234	-0.0908644	-0.0814917	-0.166616	-0.183179	-0.118335	-0.250749	-0.158719	-0.00699962	-0.138061	-0.0874575	22923000	21248000	33112000	20138000	33694000	35233000	32565000	18006000	9601000	22853000	27953000	25470000	7.36027	7.32732	7.51999	7.30402	7.52755	7.54695	7.51275	7.25542	6.98232	7.35894	7.44643	7.40603	0.988124	0.969978
0.82682	0.94417	0.95649	0.87316	0.8145	0.99627	0.92792	NaN	NaN	0.98236	0.66063	1.0193	-0.274355	-0.0828814	-0.0641782	-0.195682	-0.296013	-0.00539131	-0.107928	NaN	NaN	-0.0256763	-0.598086	0.0275787	7781300	4441700	7069000	12111000	4612400	5743900	4642800	0	0	5749300	3834700	3447900	6.89105	6.64755	6.84936	7.08318	6.66393	6.75921	6.66678	NaN	NaN	6.75961	6.58373	6.53755	0.967612	0.990365
1.0327	1.2858	0.77369	1.1193	1.2757	1.1177	1.5818	1.4497	0.76922	1.5535	1.8992	0.8135	0.0464211	0.362666	-0.370173	0.162597	0.351289	0.160533	0.661567	0.535754	-0.378532	0.635522	0.925392	-0.297786	75617000	19978000	22005000	12743000	20109000	21765000	46445000	21065000	21801000	11262000	23258000	16978000	7.87862	7.30055	7.34252	7.10527	7.30339	7.33776	7.66694	7.32356	7.33848	7.05162	7.36657	7.22989	0.999786	0.999783
1.3631	1.3122	0.82848	1.0795	0.9073	0.94187	1.22	1.2293	0.89566	1.2752	1.2865	1.0008	0.446891	0.391988	-0.271461	0.110363	-0.140348	-0.0864002	0.286881	0.297837	-0.158977	0.350724	0.363451	0.00115371	32089000	30875000	41235000	17833000	10377000	38805000	33932000	16739000	28145000	12128000	15574000	26802000	7.50636	7.48961	7.61527	7.25122	7.01607	7.58889	7.53061	7.22373	7.4494	7.08379	7.1924	7.42817	0.889329	0.888831
0.95287	0.88728	0.34481	0.8487	0.78438	0.31146	0.67827	0.72749	0.29122	0.49682	0.75386	0.61855	-0.0696487	-0.172539	-1.53613	-0.236673	-0.350375	-1.68288	-0.560068	-0.459001	-1.77982	-1.0092	-0.407631	-0.693038	207010000	173890000	250100000	120030000	14833000	127800000	272610000	229830000	295130000	139570000	172570000	209710000	8.31599	8.24027	8.39811	8.07929	7.17123	8.10653	8.43554	8.36141	8.47001	8.14479	8.23697	8.32162	0.996372	0.939402
NaN	NaN	0.53079	1.3313	NaN	0.57937	NaN	NaN	0.59462	1.8995	1.2873	0.40947	NaN	NaN	-0.913787	0.412836	NaN	-0.787443	NaN	NaN	-0.74996	0.92562	0.364348	-1.28817	0	0	14293000	6972200	0	17145000	0	0	8823300	5715700	10429000	12775000	NaN	NaN	7.15512	6.84337	NaN	7.23414	NaN	NaN	6.94563	6.75707	7.01824	7.10636	NaN	0.831109
1.1083	1.3339	1.1874	1.1103	1.3334	1.1201	1.8671	2.0182	2.098	1.5752	2.3323	1.8263	0.148348	0.41565	0.247806	0.150949	0.41511	0.163628	0.900799	1.01307	1.06902	0.655535	1.22175	0.868924	1610000000	1374500000	1092300000	898050000	1310200000	1601400000	1491100000	762510000	812660000	940150000	1056500000	631160000	9.20683	9.13814	9.03834	8.9533	9.11734	9.2045	9.17351	8.88225	8.90991	8.9732	9.02387	8.80014	0.997634	0.997456
1.0081	1.1875	1.0689	1.0157	1.1407	1.0908	1.0261	0.95008	0.88557	1.0107	0.95527	0.90227	0.0116388	0.247927	0.0961269	0.0224743	0.189919	0.125387	0.0371714	-0.0738791	-0.175322	0.0153548	-0.0660195	-0.148369	59155000	65471000	45475000	28215000	60190000	63903000	57192000	82364000	42981000	24241000	64502000	36275000	7.77199	7.81605	7.65777	7.45048	7.77952	7.80552	7.75734	7.91574	7.63328	7.38455	7.80957	7.55961	0.997248	0.970798
1.0689	0.70341	0.96507	1.0151	0.73633	1.0271	1.0476	0.70751	0.9397	0.92343	0.70282	0.96798	0.0961269	-0.507562	-0.0512945	0.0216219	-0.441576	0.0385766	0.067088	-0.499178	-0.0897278	-0.114925	-0.508773	-0.0469508	402700000	471470000	672150000	222410000	602180000	560400000	469830000	276120000	475270000	344190000	460860000	504160000	8.60498	8.67345	8.82747	8.34715	8.77973	8.7485	8.67194	8.4411	8.67694	8.5368	8.66357	8.70257	0.999644	0.999299
0.99531	0.96679	1.3574	1.1401	0.9055	1.5928	1.1375	1.0216	1.3781	1.6608	1.0819	1.729	-0.00678214	-0.0487255	0.440846	0.18916	-0.143213	0.671565	0.185867	0.0308304	0.462681	0.731878	0.113567	0.789938	95376000	73111000	57866000	57257000	52718000	77964000	125940000	60153000	60945000	48846000	66871000	59128000	7.97944	7.86398	7.76242	7.75783	7.72196	7.89189	8.10016	7.77926	7.78494	7.68883	7.82524	7.77179	0.999998	0.999997
0.87885	NaN	0.99415	0.78522	0.83503	1.0979	0.88675	NaN	NaN	0.91723	NaN	1.2493	-0.186311	NaN	-0.00846457	-0.348831	-0.2601	0.134747	-0.173401	NaN	NaN	-0.124645	NaN	0.32112	44070000	0	44166000	48120000	5452500	31958000	62005000	0	0	38762000	0	29501000	7.64414	NaN	7.64509	7.68233	6.7366	7.50458	7.79243	NaN	NaN	7.58841	NaN	7.46984	0.999893	NaN
0.95609	0.98761	0.76485	1.2118	NaN	1.0015	1.8733	NaN	1.2375	1.4434	NaN	1.6287	-0.0647817	-0.0179867	-0.386751	0.277152	NaN	0.00216244	0.905582	NaN	0.307428	0.529471	NaN	0.703721	12903000	2529700	5450800	14629000	0	5190100	20290000	0	3470900	11063000	0	4482300	7.11069	6.40307	6.73646	7.16521	NaN	6.71518	7.30728	NaN	6.54044	7.04387	NaN	6.6515	0.996883	0.979874
1.0961	1.0091	0.91685	1.2112	1.0125	0.94955	1.0837	0.98632	0.82183	1.3535	1.0278	0.83526	0.132379	0.0130691	-0.125242	0.276437	0.017922	-0.0746842	0.115965	-0.0198723	-0.283088	0.436695	0.0395595	-0.259703	148860000	86838000	76314000	84405000	101930000	132990000	37146000	42708000	103770000	148410000	54299000	105670000	8.17278	7.93871	7.8826	7.92637	8.0083	8.12382	7.56991	7.63051	8.01607	8.17146	7.73479	8.02395	0.838326	0.912288
1.0202	1.0295	1.2288	NaN	0.96476	0.82293	0.86073	1.0418	NaN	NaN	0.93064	NaN	0.028852	0.0419438	0.29725	NaN	-0.051758	-0.281158	-0.216367	0.0590784	NaN	NaN	-0.103705	NaN	6861000	19682000	9569700	0	9976800	12142000	11291000	10694000	0	0	8973000	0	6.83639	7.29407	6.9809	NaN	6.99899	7.08429	7.05273	7.02914	NaN	NaN	6.95294	NaN	1	1
1.1026	1.2705	0.96628	1.4328	1.3857	0.89339	1.2679	1.2673	0.71699	1.1913	1.3578	0.67124	0.140909	0.345396	-0.0494868	0.518837	0.470615	-0.162638	0.342441	0.341758	-0.479975	0.252537	0.441271	-0.575099	34488000	153270000	69698000	90299000	123130000	92858000	161860000	70103000	69186000	32184000	87139000	55000000	7.53767	8.18546	7.84322	7.95568	8.09036	7.96782	8.20914	7.84574	7.84002	7.50764	7.94021	7.74036	0.999309	0.999474
1.0002	0.68164	0.91298	0.92286	0.6421	0.92218	0.95017	0.79395	1.0991	1.0159	0.84633	1.8907	0.000288558	-0.552918	-0.131345	-0.115816	-0.63913	-0.11688	-0.0737425	-0.33288	0.136323	0.0227584	-0.240708	0.918921	24702000	178260000	83932000	80420000	129880000	94882000	160000000	63108000	46162000	69989000	19799000	93155000	7.39273	8.25105	7.92393	7.90536	8.11354	7.97718	8.20412	7.80008	7.66428	7.84503	7.29664	7.96921	0.994279	0.978181
4.4306	0.98042	0.84616	1.1209	0.5805	0.26886	0.92564	0.73785	0.89865	1.0989	0.69526	0.35284	2.1475	-0.0285282	-0.240998	0.164658	-0.784632	-1.89507	-0.111477	-0.438601	-0.154169	0.13606	-0.524376	-1.50291	170410000	40300000	21597000	145070000	37992000	112000000	30885000	32180000	13794000	93533000	41323000	73800000	8.2315	7.60531	7.33439	8.16158	7.57969	8.04922	7.48975	7.50759	7.13969	7.97096	7.61619	7.86806	0.607594	0.670772
10.26	0.79119	0.93295	0.99752	0.56866	0.9457	0.92564	0.69846	1.1775	0.88805	0.48979	1.0306	3.35896	-0.337904	-0.100128	-0.00358229	-0.814362	-0.0805455	-0.111477	-0.517751	0.235727	-0.171287	-1.02977	0.0434844	290830000	165920000	134600000	223760000	118750000	250880000	250850000	74584000	36645000	143390000	108810000	133550000	8.46364	8.2199	8.12905	8.34978	8.07463	8.39947	8.39941	7.87265	7.56401	8.15652	8.03667	8.12564	0.863309	0.913229
1.3795	1.119	0.86977	1.1178	0.87489	0.80912	0.99696	NaN	0.8127	1.0284	1.604	0.86326	0.464145	0.16221	-0.201294	0.160662	-0.192826	-0.305574	-0.00439249	NaN	-0.299205	0.0404014	0.681674	-0.212133	233830000	70546000	50216000	164690000	31048000	106070000	192310000	0	72570000	86688000	42635000	49270000	8.3689	7.84847	7.70084	8.21667	7.49203	8.02559	8.284	NaN	7.86076	7.93796	7.62977	7.69258	0.974138	0.984246
1.062	0.90011	1.4005	1.0271	1.0387	1.3813	1.7328	0.38032	1.6874	1.9635	0.51602	1.7268	0.0867838	-0.151827	0.485942	0.0385766	0.054779	0.466027	0.793105	-1.39471	0.754802	0.973428	-0.954501	0.788101	18116000	14217000	12341000	17354000	12252000	14039000	15795000	10096000	8548700	7581400	13637000	7916300	7.25806	7.15281	7.09135	7.2394	7.08821	7.14734	7.19852	7.00415	6.9319	6.87975	7.13472	6.89852	0.997508	0.994724
1.1654	0.98294	1.0918	1.128	1.1733	1.3647	1.3493	1.1803	0.86198	1.3504	1.1494	NaN	0.220825	-0.0248247	0.126709	0.173767	0.230572	0.448584	0.432211	0.239154	-0.214274	0.433387	0.200881	NaN	52002000	10980000	36265000	20396000	13206000	46309000	32974000	8624100	4978500	26194000	9534600	0	7.71602	7.0406	7.55949	7.30955	7.12077	7.66567	7.51817	6.93571	6.6971	7.4182	6.9793	NaN	0.996097	0.999422
1.0354	2.1977	0.61249	NaN	NaN	1.0617	1.3138	NaN	NaN	2.5721	NaN	NaN	0.0501883	1.13599	-0.707242	NaN	NaN	0.0863761	0.393746	NaN	NaN	1.36295	NaN	NaN	35536000	5936200	11365000	0	0	5876100	2409100	0	0	4462200	0	0	7.55067	6.77351	7.05557	NaN	NaN	6.76909	6.38185	NaN	NaN	6.64955	NaN	NaN	0.901546	0.703097
0.94153	0.95519	1.2777	1.1732	1.0328	1.2967	1.4104	0.72391	1.6981	2.2121	0.87621	0.95456	-0.086921	-0.0661404	0.353549	0.230449	0.0465609	0.374845	0.496104	-0.466118	0.763921	1.14542	-0.190652	-0.0670922	87905000	44989000	30973000	65384000	45966000	37509000	61387000	13588000	18014000	44768000	38703000	66869000	7.94401	7.65311	7.49098	7.81547	7.66244	7.57414	7.78808	7.13316	7.25561	7.65097	7.58774	7.82522	1	1
0.83637	0.99699	0.82051	0.94788	NaN	0.751	0.45809	0.40078	0.63278	0.69056	0.58746	0.63607	-0.257787	-0.00434903	-0.285407	-0.0772236	NaN	-0.413115	-1.1263	-1.31912	-0.660224	-0.534161	-0.767437	-0.652743	15855000	9243900	18492000	11105000	0	18118000	30599000	21783000	37057000	13364000	17137000	8860000	7.20017	6.96586	7.26698	7.04552	NaN	7.25811	7.48571	7.33812	7.56887	7.12594	7.23393	6.94743	1	1
0.99932	1.2484	1.1513	1.1063	1.0821	1.1708	1.1432	1.1653	1.1949	1.7214	1.2533	1.2439	-0.000981409	0.32008	0.203264	0.145743	0.113834	0.227495	0.193078	0.220701	0.25689	0.783582	0.325732	0.31487	135800000	149050000	123850000	128540000	146090000	182670000	169400000	151880000	101760000	96373000	164860000	131280000	8.1329	8.17333	8.0929	8.10904	8.16462	8.26167	8.22891	8.1815	8.00758	7.98396	8.21712	8.1182	1	1
1.4241	1.6661	1.2142	1.1079	1.2761	NaN	1.2007	NaN	NaN	1.156	1.3251	NaN	0.51005	0.736475	0.280006	0.147828	0.351741	NaN	0.263876	NaN	NaN	0.209141	0.406101	NaN	11760000	14356000	7423300	9454000	10027000	0	11061000	0	0	8501200	5878700	0	7.07041	7.15703	6.8706	6.97562	7.00117	NaN	7.04379	NaN	NaN	6.92948	6.76928	NaN	1	1
1.1652	0.966	0.94975	1.0454	0.90678	0.93687	NaN	NaN	0.93781	1.1418	NaN	1.0429	0.220578	-0.0499049	-0.0743803	0.0640551	-0.141176	-0.0940793	NaN	NaN	-0.0926324	0.19131	NaN	0.0606008	6852900	3716700	46081000	20088000	6431700	26744000	0	0	42274000	10012000	0	33615000	6.83587	6.57016	7.66352	7.30294	6.80833	7.42723	NaN	NaN	7.62607	7.00052	NaN	7.52653	1	1
1.0635	1.4706	1.0047	1.1682	1.5196	1.0319	1.3832	1.6284	1.1275	1.5358	1.9808	1.0335	0.0888201	0.556405	0.0067647	0.224287	0.603692	0.0453032	0.46801	0.703455	0.173127	0.61899	0.986083	0.0475383	1096100000	1333000000	2093400000	717070000	1340500000	2151200000	1003500000	1057000000	1268500000	580970000	1228700000	1271300000	9.03985	9.12483	9.32085	8.85556	9.12727	9.33268	9.00152	9.02407	9.10329	8.76415	9.08945	9.10425	1	0.999998
1.0621	0.98906	0.9748	1.1033	0.95995	0.98292	1.127	1.0205	0.97132	1.2666	0.99179	1.3032	0.0869197	-0.0158701	-0.0368219	0.141825	-0.0589689	-0.0248541	0.172487	0.0292761	-0.0419815	0.340961	-0.0118934	0.382059	505960000	422520000	803750000	168720000	348930000	801710000	575600000	392650000	514770000	124210000	377600000	632560000	8.70412	8.62585	8.90512	8.22717	8.54274	8.90402	8.76012	8.59401	8.71161	8.09416	8.57703	8.8011	1	1
1.0439	1.1658	1.0236	1.1309	0.87567	0.96167	1.1775	0.69764	0.83495	1.0267	0.96342	0.77187	0.0619835	0.22132	0.033652	0.177471	-0.191541	-0.0563862	0.235727	-0.519445	-0.260238	0.0380147	-0.0537633	-0.37357	41612000	10164000	94019000	48809000	13402000	130970000	26766000	4465800	49143000	28462000	11613000	65925000	7.61922	7.00706	7.97322	7.6885	7.12717	8.11717	7.42758	6.6499	7.69146	7.45427	7.06494	7.81905	1	1
NaN	0.8956	NaN	NaN	0.80858	NaN	1.1069	1.0209	1.1906	NaN	1.2591	NaN	NaN	-0.159074	NaN	NaN	-0.306538	NaN	0.146525	0.0298416	0.251689	NaN	0.332393	NaN	0	17032000	0	0	10819000	0	6731100	15075000	5374200	0	11603000	0	NaN	7.23127	NaN	NaN	7.03419	NaN	6.82809	7.17826	6.73031	NaN	7.06457	NaN	NaN	0.999117
NaN	0.9975	0.89058	0.71967	1.7293	0.77494	2.5757	1.0143	NaN	1.9671	1.3085	0.8625	NaN	-0.00361125	-0.167183	-0.474593	0.790188	-0.367843	1.36496	0.0204844	NaN	0.97607	0.387914	-0.213404	0	33459000	6468900	17962000	19639000	17962000	11067000	5538300	0	11075000	8364000	10702000	NaN	7.52451	6.81083	7.25435	7.29312	7.25435	7.04403	6.74338	NaN	7.04434	6.92241	7.02946	NaN	0.984917
NaN	NaN	NaN	0.97659	0.85646	0.75379	NaN	0.7661	NaN	0.76227	0.80041	0.73716	NaN	NaN	NaN	-0.0341751	-0.223542	-0.407765	NaN	-0.384395	NaN	-0.391626	-0.321189	-0.43995	0	0	0	15295000	55466000	43236000	0	49842000	0	25077000	47597000	32400000	NaN	NaN	NaN	7.18455	7.74403	7.63585	NaN	7.6976	NaN	7.39928	7.67758	7.51055	NaN	NaN
0.92786	0.6517	0.92095	NaN	0.6637	0.10449	0.69874	0.69203	1.0357	1.9208	6.6377	0.16967	-0.108021	-0.61772	-0.118805	NaN	-0.591397	-3.25856	-0.517172	-0.531093	0.0506061	0.941707	2.73068	-2.5592	23482000	13074000	8840900	0	9812000	9113700	23791000	3684900	8578800	32903000	3264900	7387400	7.37074	7.11641	6.9465	NaN	6.99176	6.95969	7.37641	6.56643	6.93343	7.51724	6.51387	6.86849	1	1
1.1839	1.0586	0.76578	1.08	NaN	NaN	1.0233	NaN	NaN	1.2592	2.7785	NaN	0.243547	0.0821575	-0.384998	0.111031	NaN	NaN	0.0332292	NaN	NaN	0.332507	1.47431	NaN	21032000	10123000	14930000	46988000	0	0	29164000	0	0	78591000	2796700	0	7.32288	7.00531	7.17406	7.67199	NaN	NaN	7.46485	NaN	NaN	7.89537	6.44665	NaN	1	1
1.0888	0.67174	1.0578	1.1372	0.86542	1.0374	1.1779	0.66264	1.1395	1.2651	0.7901	1.5331	0.122739	-0.574025	0.081067	0.185486	-0.208528	0.0529723	0.236217	-0.593703	0.188401	0.339251	-0.339893	0.616452	108390000	228990000	98780000	66950000	159940000	101500000	94879000	189450000	68844000	63364000	220080000	73093000	8.03499	8.35982	7.99467	7.82575	8.20396	8.00647	7.97717	8.27749	7.83787	7.80184	8.34258	7.86388	1	1
1.0258	1.3487	0.85447	0.82926	0.58061	0.74646	0.63808	NaN	0.64228	0.62219	1.3195	0.69485	0.0367495	0.431569	-0.226898	-0.270104	-0.784359	-0.421863	-0.648191	NaN	-0.638726	-0.684573	0.399991	-0.525227	515090000	40330000	995670000	559120000	341420000	598600000	792740000	0	779840000	868910000	37037000	612730000	8.71188	7.60563	8.99812	8.74751	8.53329	8.77714	8.89913	NaN	8.89201	8.93897	7.56864	8.78727	1	0.999974
0.95676	0.89302	1.0211	1.0568	0.8747	0.99367	0.96797	0.8886	1.0936	0.98728	0.96525	1.1319	-0.063771	-0.163236	0.0301242	0.0797024	-0.19314	-0.0091613	-0.0469657	-0.170394	0.129085	-0.0184688	-0.0510254	0.178746	82112000	292610000	266550000	62733000	289610000	214360000	130680000	70067000	143270000	67399000	211030000	191880000	7.91441	8.46629	8.42578	7.7975	8.46181	8.33114	8.11621	7.84551	8.15616	7.82865	8.32434	8.28303	0.999996	1
1.0976	NaN	NaN	1.0946	NaN	0.95748	1.0477	0.64625	0.84449	1.0676	NaN	NaN	0.134352	NaN	NaN	0.130404	NaN	-0.0626857	0.0672257	-0.629836	-0.243848	0.0943712	NaN	NaN	6837900	0	0	8483900	0	6379200	49384000	2510100	4319300	274540000	0	0	6.83492	NaN	NaN	6.9286	NaN	6.80477	7.69359	6.39969	6.63541	8.43861	NaN	NaN	0.820023	NaN
0.86839	0.50541	0.45969	NaN	0.21194	0.32516	0.79197	NaN	0.73338	0.40414	NaN	0.93641	-0.203585	-0.984474	-1.12127	NaN	-2.23827	-1.62078	-0.336482	NaN	-0.447367	-1.30707	NaN	-0.0947877	22215000	20087000	11540000	0	4007700	11621000	34932000	0	5402700	13149000	0	4227000	7.34665	7.30292	7.06221	NaN	6.6029	7.06524	7.54322	NaN	6.73261	7.11889	NaN	6.62603	1	1
0.92772	1.1015	1.2034	0.93857	0.99527	1.1463	0.919	1.0494	1.211	0.88755	1.0876	0.98229	-0.108239	0.139469	0.267116	-0.0914637	-0.00684012	0.196985	-0.121863	0.0695647	0.276199	-0.1721	0.121148	-0.025779	807930000	1056300000	1132900000	238750000	627690000	1298500000	482910000	773920000	634930000	429380000	576740000	280360000	8.90737	9.02379	9.05419	8.37794	8.79775	9.11344	8.68387	8.8887	8.80273	8.63284	8.76098	8.44772	0.955902	0.956345
0.86418	0.84433	1.133	0.93196	0.76648	1.0671	NaN	NaN	1.3716	0.96325	0.98924	1.3691	-0.210596	-0.244121	0.180148	-0.10166	-0.38368	0.0936954	NaN	NaN	0.45586	-0.0540178	-0.0156075	0.453228	11419000	12478000	64732000	40588000	6883000	28419000	0	0	31451000	32547000	7899400	49809000	7.05763	7.09614	7.81112	7.6084	6.83778	7.45361	NaN	NaN	7.49763	7.51251	6.89759	7.69731	0.5	0.5
0.5618	NaN	1.0287	0.51271	NaN	NaN	NaN	NaN	0.94249	0.46809	0.84546	1.1666	-0.831871	NaN	0.0408223	-0.963785	NaN	NaN	NaN	NaN	-0.0854508	-1.09514	-0.242192	0.22231	4061700	0	7408600	4418000	0	0	0	0	6043000	5027500	4462100	7642700	6.60871	NaN	6.86974	6.64523	NaN	NaN	NaN	NaN	6.78125	6.70135	6.64954	6.88325	0.950048	NaN
1.4559	0.95687	1.2631	1.0381	1.0896	1.0298	0.59185	1.3274	0.7157	NaN	1.0226	0.93898	0.541911	-0.0636051	0.336969	0.0539454	0.123799	0.0423642	-0.756697	0.408603	-0.482573	NaN	0.032242	-0.0908337	151190000	21070000	21951000	95582000	339590000	78365000	129820000	28389000	73867000	0	107330000	110310000	8.17952	7.32366	7.34145	7.98038	8.53095	7.89412	8.11334	7.45315	7.86845	NaN	8.03072	8.04261	0.999563	0.998699
0.99044	0.97554	1.2113	0.99164	1.193	1.3518	1.027	1.0882	1.0333	1.2849	0.89494	1.1867	-0.0138585	-0.0357271	0.276556	-0.0121117	0.254594	0.434882	0.0384361	0.121944	0.0472592	0.361656	-0.160137	0.246955	346660000	684830000	73873000	273820000	818150000	93187000	509770000	389140000	16912000	205560000	767270000	178720000	8.5399	8.83558	7.86849	8.43747	8.91283	7.96936	8.70737	8.59011	7.22819	8.31294	8.88495	8.25217	0.999988	0.999992
0.97228	0.952	1.0282	1.0127	0.98806	0.96823	0.95752	0.95102	1.0033	0.9719	0.9366	0.9469	-0.0405562	-0.0709665	0.040121	0.0182068	-0.0173294	-0.0465783	-0.0626255	-0.0724524	0.00475299	-0.0411202	-0.094495	-0.078716	627920000	279640000	1775100000	413340000	351180000	2340900000	633920000	472160000	1106700000	485470000	275790000	1103700000	8.7979	8.4466	9.24922	8.61631	8.54553	9.36938	8.80203	8.67409	9.04403	8.68616	8.44058	9.04285	0.99999	0.999447
0.90311	NaN	1.0337	0.89796	1.0801	1.0674	0.74251	NaN	1.0658	0.94254	1.455	1.0449	-0.147026	NaN	0.0478175	-0.155277	0.111165	0.0941009	-0.429518	NaN	0.0919367	-0.0853743	0.541019	0.0633648	22734000	0	17456000	21672000	21154000	11652000	21933000	0	6486500	22253000	32303000	45290000	7.35668	NaN	7.24194	7.3359	7.32539	7.0664	7.3411	NaN	6.81201	7.34739	7.50924	7.656	0.733	NaN
1.1497	0.98937	0.94652	0.98219	1.1953	1.1179	1.1862	1.1683	0.96975	1.5225	1.1678	1.6122	0.201258	-0.015418	-0.0792951	-0.0259259	0.257373	0.160791	0.246347	0.224411	-0.0443153	0.606442	0.223793	0.689031	31757000	24266000	9347700	27153000	5354500	31939000	34882000	2456800	18917000	33053000	7173500	24209000	7.50184	7.385	6.9707	7.43382	6.72872	7.50432	7.5426	6.39037	7.27685	7.51921	6.85573	7.38398	0.5	0.5
1.1497	0.98937	0.94652	0.98219	1.1953	1.1179	1.1862	1.1683	0.96975	1.5225	1.1678	1.6122	0.201258	-0.015418	-0.0792951	-0.0259259	0.257373	0.160791	0.246347	0.224411	-0.0443153	0.606442	0.223793	0.689031	31757000	24266000	9347700	27153000	5354500	31939000	34882000	2456800	18917000	33053000	7173500	24209000	7.50184	7.385	6.9707	7.43382	6.72872	7.50432	7.5426	6.39037	7.27685	7.51921	6.85573	7.38398	0.5	0.5
1.0315	1.0586	0.96187	1.0008	1.2237	0.90614	0.89167	0.91676	0.97209	0.97866	1.0914	1.0162	0.0447438	0.0821575	-0.0560862	0.00115371	0.29125	-0.142194	-0.165418	-0.125384	-0.0408382	-0.0311204	0.12618	0.0231843	172040000	147390000	165090000	145440000	160470000	185270000	158750000	148340000	132140000	113800000	188580000	159280000	8.23563	8.16847	8.21772	8.16268	8.20539	8.26781	8.20071	8.17126	8.12103	8.05614	8.2755	8.20216	0.99988	0.99992
1.0588	1.0766	0.96028	1.0552	1.0449	0.91777	1.0674	NaN	1.0275	1.0196	1.0242	0.94199	0.0824301	0.106482	-0.058473	0.0775164	0.0633648	-0.123795	0.0941009	NaN	0.0391384	0.0280033	0.0344974	-0.0862163	234580000	14784000	861860000	729110000	40145000	877400000	246720000	0	764630000	710860000	59048000	648360000	8.37029	7.16979	8.93544	8.86279	7.60363	8.9432	8.3922	NaN	8.88345	8.85178	7.77121	8.81182	0.994794	0.973391
1.3835	1.1314	NaN	1.117	1.2564	NaN	1.298	1.1312	0.58173	1.2516	NaN	0.85719	0.468323	0.178109	NaN	0.159629	0.329296	NaN	0.37629	0.177854	-0.781578	0.323774	NaN	-0.222313	7019200	8687200	0	19582000	8986300	0	25806000	7261600	7773400	13820000	0	3980200	6.84629	6.93888	NaN	7.29186	6.95358	NaN	7.41172	6.86103	6.89061	7.14051	NaN	6.5999	1	1
1.0843	NaN	0.72377	1.1375	1.2761	0.69158	1.1165	1.2199	0.78648	1.2079	1.2997	0.68923	0.116764	NaN	-0.466397	0.185867	0.351741	-0.532032	0.158983	0.286763	-0.346518	0.272501	0.378179	-0.536942	60087000	0	33700000	31428000	56722000	40726000	69046000	25209000	29272000	56417000	54663000	26510000	7.77878	NaN	7.52763	7.49732	7.75375	7.60987	7.83914	7.40156	7.46645	7.75141	7.73769	7.42341	0.999972	NaN
0.85159	10.546	1.0051	0.81082	2.8196	1.1854	0.96224	0.79159	0.28029	0.71032	0.61394	1.8973	-0.231769	3.39862	0.00733906	-0.302546	1.49549	0.245374	-0.0555314	-0.337175	-1.83501	-0.493459	-0.70383	0.923948	49350000	23360000	66386000	39542000	33334000	57473000	72666000	34117000	39295000	31874000	25151000	69425000	7.69329	7.36847	7.82208	7.59706	7.52289	7.75946	7.86133	7.53297	7.59434	7.50344	7.40056	7.84152	0.856971	0.979942
1.0104	0.90824	1.0624	0.94477	1.0885	1.2532	1.0602	0.88476	0.77576	1.0173	0.69619	1.0184	0.0149266	-0.138854	0.087327	-0.081965	0.122341	0.325617	0.0843364	-0.176642	-0.366318	0.0247452	-0.522447	0.0263043	61083000	79362000	51038000	61281000	80235000	83979000	82303000	82189000	37244000	47622000	85264000	85632000	7.78592	7.89961	7.70789	7.78733	7.90436	7.92417	7.91542	7.91481	7.57106	7.67781	7.93077	7.93264	0.995143	0.99323
0.94037	0.74368	1.0511	0.85582	NaN	1.0688	0.894	0.79978	NaN	0.85402	0.85911	1.378	-0.0886995	-0.427246	0.0719	-0.224621	NaN	0.0959919	-0.161653	-0.322325	NaN	-0.227658	-0.219085	0.462576	52180000	47958000	56422000	18537000	0	81192000	73615000	29075000	0	22434000	45218000	57013000	7.7175	7.68086	7.75145	7.26804	NaN	7.90951	7.86697	7.46352	NaN	7.35091	7.65531	7.75597	0.999976	0.999622
0.93329	1.3903	0.9561	1.1147	1.1022	0.99195	1.114	NaN	1.048	0.96603	0.875	0.67034	-0.0996027	0.475396	-0.0647666	0.156655	0.140386	-0.0116607	0.155749	NaN	0.0676387	-0.0498601	-0.192645	-0.577035	36289000	52330000	154720000	70691000	64877000	228390000	68593000	0	125060000	51187000	24599000	119750000	7.55978	7.71875	8.18955	7.84936	7.81209	8.35868	7.83628	NaN	8.09712	7.70916	7.39092	8.07828	0.967894	0.965947
0.99025	1.2432	0.87279	1.084	1.1975	0.85408	1.0717	1.3902	0.9516	1.1639	1.4243	0.6632	-0.0141353	0.314058	-0.196294	0.116365	0.260026	-0.227557	0.0999011	0.475293	-0.0715728	0.218967	0.510253	-0.592484	47700000	54251000	84664000	54685000	38668000	120140000	55961000	27959000	84337000	52213000	36861000	40505000	7.67852	7.73441	7.9277	7.73787	7.58735	8.07969	7.74789	7.44652	7.92602	7.71778	7.56657	7.60751	0.999562	0.999872
1.0254	1.2245	0.78182	1.0014	1.125	0.7757	1.1204	1.2015	0.94671	1.0719	1.2846	0.95084	0.0361869	0.292193	-0.355092	0.00201835	0.169925	-0.366429	0.164014	0.264837	-0.0790055	0.10017	0.361319	-0.0727255	105890000	52903000	8247500	64712000	19134000	13418000	279670000	6412700	13168000	113580000	21609000	71420000	8.02485	7.72348	6.91632	7.81098	7.28181	7.12769	8.44665	6.80704	7.11952	8.0553	7.33463	7.85382	1	1
1.0013	1.0549	1.0147	1.0322	1.0148	1.0359	1.0501	1.0947	1.0095	1.0572	1.1012	1.0885	0.00187425	0.0771063	0.0210533	0.0457225	0.0211954	0.0508847	0.0705267	0.130535	0.013641	0.0802483	0.139076	0.122341	742980000	420330000	575130000	314810000	689940000	431230000	454840000	836670000	363610000	311300000	779920000	280140000	8.87098	8.62359	8.75977	8.49805	8.83881	8.63471	8.65786	8.92255	8.56064	8.49318	8.89205	8.44738	1	1
1.1396	0.90173	1.0546	1.1428	0.95287	1.1755	1.0368	NaN	0.92145	1.1011	0.92038	1.1231	0.188528	-0.149233	0.0766959	0.192573	-0.0696487	0.233275	0.0521377	NaN	-0.118022	0.138945	-0.119698	0.167486	75720000	10096000	165260000	69601000	18893000	185460000	272220000	0	98195000	87114000	10724000	131300000	7.87921	7.00415	8.21817	7.84262	7.2763	8.26825	8.43492	NaN	7.99209	7.94009	7.03036	8.11826	1	1
1.0497	1.058	1.0891	1.0508	1.0312	1.0324	1.009	0.99426	1.1596	1.0351	1.078	0.99367	0.0699771	0.0813396	0.123136	0.0714881	0.0443242	0.0460021	0.0129261	-0.00830491	0.213627	0.0497701	0.108357	-0.0091613	1268800000	284150000	443330000	757090000	286790000	483730000	1544600000	181540000	423650000	609890000	123180000	578260000	9.10339	8.45355	8.64673	8.87915	8.45756	8.6846	9.18882	8.25897	8.62701	8.78525	8.09054	8.76212	1	1
1.0307	NaN	1.2398	0.9195	1.3098	1.5528	1.0646	0.99653	1.0959	0.96408	0.70015	2.095	0.0436244	NaN	0.310107	-0.121079	0.389347	0.634872	0.0903115	-0.00501486	0.132116	-0.0527753	-0.514264	1.06695	18629000	0	47602000	11202000	50276000	64592000	60475000	41787000	47036000	42431000	21074000	46390000	7.27019	NaN	7.67763	7.0493	7.70136	7.81018	7.78158	7.62104	7.67243	7.62768	7.32375	7.66642	1	NaN
0.97556	0.83119	1.2271	0.9286	1.1979	1.4486	0.98165	0.91463	1.1686	0.91959	0.71254	2.0493	-0.0356975	-0.26675	0.295253	-0.106871	0.260508	0.534659	-0.0267194	-0.12874	0.224781	-0.120937	-0.488957	1.03513	154700000	129450000	38034000	160040000	80108000	193030000	351640000	6750900	131370000	209090000	69492000	237430000	8.18949	8.1121	7.58017	8.20423	7.90368	8.28562	8.5461	6.82936	8.1185	8.32033	7.84193	8.37554	1	1
1.0192	1.2583	0.93492	0.98885	1.018	0.9487	1.0471	1.1421	1.0242	1.1104	1.071	1.026	0.0274371	0.331476	-0.0970852	-0.0161764	0.0257376	-0.0759761	0.0663992	0.191689	0.0344974	0.151079	0.0989585	0.0370308	382830000	19246000	24468000	256370000	79926000	27552000	287290000	120300000	30007000	181750000	101510000	50769000	8.58301	7.28434	7.3886	8.40887	7.90269	7.44015	8.45832	8.08027	7.47722	8.25947	8.00651	7.7056	0.97917	0.982699
1.0242	1.0756	1.0006	1.0347	1.1109	0.90117	1.0989	1.1162	0.97124	1.075	3.0308	0.94342	0.0344974	0.105142	0.000865329	0.0492126	0.151729	-0.150129	0.13606	0.158596	-0.0421003	0.104337	1.5997	-0.0840279	163110000	4371900	217420000	190140000	7142000	167850000	304660000	71145000	129520000	448000000	7711400	182930000	8.21248	6.64067	8.3373	8.27907	6.85382	8.22492	8.48382	7.85214	8.11234	8.65128	6.88713	8.26228	0.999981	0.998587
NaN	0.9976	1.0141	0.97126	0.93908	1.0645	1.0702	1.0428	0.89302	0.91288	1.0807	0.90214	NaN	-0.0034666	0.0201999	-0.0420705	-0.09068	0.0901759	0.0978804	0.0604624	-0.163236	-0.131503	0.111966	-0.148577	0	27994000	25892000	6428900	38636000	36650000	7157100	25349000	20051000	5960000	27839000	19931000	NaN	7.44706	7.41317	6.80814	7.58699	7.56407	6.85474	7.40396	7.30214	6.77525	7.44465	7.29953	NaN	1
0.93581	1.1232	0.94049	0.94468	0.97416	0.97189	1.1531	1.0751	1.0026	0.9794	1.1935	1.0312	-0.0957124	0.167615	-0.0885155	-0.0821024	-0.0377693	-0.0411351	0.205518	0.104471	0.00374607	-0.0300299	0.255199	0.0443242	1283400000	1023300000	721020000	591130000	1035700000	670660000	1773600000	1172300000	751650000	605250000	1107500000	518080000	9.10836	9.01	8.85795	8.77168	9.01523	8.8265	9.24886	9.06904	8.87602	8.78193	9.04434	8.7144	1	1
0.8466	0.73591	1.0081	0.55058	0.46469	1.9197	0.71112	NaN	1.5054	0.74521	0.70964	2.1878	-0.240248	-0.442399	0.0116388	-0.860976	-1.10566	0.940881	-0.491835	NaN	0.590147	-0.424281	-0.494841	1.12948	21218000	7478300	23026000	7675200	13266000	25408000	16749000	0	6260100	6908400	15290000	11172000	7.3267	6.8738	7.36222	6.88509	7.12274	7.40497	7.22399	NaN	6.79658	6.83938	7.18441	7.04813	0.984741	0.989076
0.95945	1.0451	1.1507	0.8985	0.82893	0.99693	0.7674	NaN	1.0858	NaN	1.1584	0.90359	-0.0597205	0.063641	0.202512	-0.15441	-0.270678	-0.00443588	-0.381949	NaN	0.118759	NaN	0.212134	-0.14626	22942000	8205100	34695000	16753000	5649900	30950000	7370100	0	12616000	0	6602300	17247000	7.36063	6.91408	7.54027	7.22409	6.75204	7.49066	6.86747	NaN	7.10092	NaN	6.8197	7.23671	0.819142	0.5
1.2215	1.8689	0.85457	1.3659	1.9679	0.90982	NaN	2.7804	1.1706	2.6395	3.1377	1.3517	0.288654	0.902189	-0.22673	0.449852	0.976657	-0.136347	NaN	1.47529	0.227248	1.40027	1.64971	0.434775	27761000	29777000	30758000	22329000	25562000	45909000	0	20260000	23663000	18256000	22386000	25060000	7.44344	7.47388	7.48796	7.34887	7.40759	7.6619	NaN	7.30664	7.37407	7.26141	7.34998	7.39898	0.999997	1
1.0419	1.38	1.0781	1.2654	NaN	1.3486	1.503	1.369	1.5871	1.7576	1.7401	1.5216	0.0592169	0.464668	0.108491	0.339594	NaN	0.431463	0.587845	0.453122	0.666393	0.813607	0.79917	0.605589	44078000	64398000	134950000	40021000	0	170510000	55407000	43558000	74122000	26887000	52442000	151580000	7.64422	7.80887	8.13017	7.60229	NaN	8.23175	7.74356	7.63907	7.86995	7.42954	7.71968	8.18064	0.995487	0.978043
1.1535	0.76345	0.95802	1.128	0.80055	1.0923	1.1226	0.83944	1.0388	1.0477	0.86675	1.6691	0.206018	-0.389394	-0.0618724	0.173767	-0.320937	0.127369	0.166844	-0.252501	0.0549179	0.0672257	-0.206312	0.73907	124240000	85270000	25901000	82320000	125170000	47435000	105360000	87849000	28586000	46362000	92632000	61939000	8.09426	7.9308	7.41332	7.91551	8.0975	7.6761	8.02268	7.94374	7.45615	7.66616	7.96676	7.79196	1	1
0.92798	0.68252	0.90966	0.63767	0.73356	1.2756	0.67008	0.71468	0.87131	NaN	0.5795	NaN	-0.107834	-0.551057	-0.136601	-0.649118	-0.447013	0.351176	-0.577595	-0.484631	-0.198742	NaN	-0.787119	NaN	10382000	14613000	10929000	10657000	10240000	23192000	11578000	10115000	8037100	0	8654500	0	7.01628	7.16474	7.03858	7.02763	7.0103	7.36534	7.06363	7.00497	6.9051	NaN	6.93724	NaN	1	1
1.0684	1.185	1.0452	1.1153	1.1753	1.0706	1.0061	1.2031	0.98656	1.0395	1.1715	1.0122	0.0954519	0.244887	0.063779	0.157432	0.233029	0.0984196	0.00877379	0.266757	-0.0195213	0.0558898	0.228357	0.0174944	187630000	265800000	213410000	140270000	252390000	195390000	205350000	80306000	164800000	165460000	236310000	185970000	8.2733	8.42455	8.32921	8.14696	8.40207	8.2909	8.31249	7.90475	8.21696	8.21869	8.37348	8.26944	0.999999	0.999998
0.99593	0.83623	1.042	0.91246	0.75936	1.0108	0.57969	0.51944	0.60879	0.53059	0.46906	0.85335	-0.00588373	-0.258028	0.0593554	-0.132167	-0.397144	0.0154976	-0.786647	-0.944971	-0.715983	-0.914331	-1.09216	-0.228791	314570000	239710000	230640000	179440000	167960000	223520000	507850000	112610000	216100000	271530000	203810000	276980000	8.49772	8.37969	8.36293	8.25392	8.22521	8.34932	8.70574	8.05158	8.33465	8.43382	8.30923	8.44245	1	1
0.95181	0.97291	0.79606	1.052	NaN	0.90461	1.0065	NaN	0.88353	1.3141	1.37	1.3921	-0.0712545	-0.0396218	-0.329051	0.0731348	NaN	-0.144632	0.00934718	NaN	-0.178649	0.394075	0.454176	0.477263	7195600	2817500	6775500	6335900	0	8655800	8439600	0	5453300	4936700	3360900	5789400	6.85707	6.44986	6.83094	6.80181	NaN	6.93731	6.92632	NaN	6.73666	6.69344	6.52646	6.76263	0.985925	0.798822
1.0407	0.97527	1.0233	0.97757	0.98735	0.85727	1.1112	0.90347	1.0224	0.76625	NaN	0.86669	0.0575542	-0.0361265	0.0332292	-0.0327281	-0.0183665	-0.222178	0.152118	-0.146451	0.0319598	-0.384113	NaN	-0.206412	43680000	23204000	78301000	44542000	59699000	59155000	48383000	5860700	47802000	7330300	0	55221000	7.64028	7.36556	7.89377	7.64877	7.77597	7.77199	7.68469	6.76795	7.67945	6.86512	NaN	7.7421	0.80005	0.704849
0.93175	0.43415	1.0959	0.95874	1.0836	1.0175	1.1289	NaN	1.2342	1.3581	NaN	1.2162	-0.101985	-1.20373	0.132116	-0.0607885	0.115832	0.0250288	0.174918	NaN	0.303576	0.44159	NaN	0.28238	101160000	19495000	75639000	93527000	18866000	106030000	94858000	0	45209000	55493000	0	38017000	8.00501	7.28992	7.87875	7.97094	7.27568	8.02543	7.97707	NaN	7.65522	7.74424	NaN	7.57998	1	1
0.62446	0.67726	1.3632	0.50245	NaN	1.5772	0.64432	0.74621	1.1448	0.46869	1.077	1.9809	-0.679319	-0.562218	0.446997	-0.992948	NaN	0.657366	-0.634151	-0.422346	0.195096	-1.09329	0.107018	0.986156	92484000	53445000	55023000	83906000	0	130640000	68156000	11305000	62159000	75963000	42353000	100900000	7.96607	7.72791	7.74054	7.92379	NaN	8.11608	7.8335	7.05327	7.7935	7.8806	7.62688	8.00389	1	1
1.0384	1.3323	1.2004	1.0837	0.97156	0.98916	0.78949	0.95797	0.91073	1.0428	1.0412	0.82457	0.0543624	0.413919	0.263515	0.115965	-0.041625	-0.0157242	-0.341007	-0.0619476	-0.134905	0.0604624	0.0582473	-0.278286	104670000	24757000	82432000	78837000	28407000	165150000	68875000	6925500	101050000	92072000	68366000	146100000	8.01982	7.3937	7.9161	7.89673	7.45343	8.21788	7.83806	6.84045	8.00454	7.96413	7.83484	8.16465	1	1
NaN	0.9502	1.2874	0.89309	0.76871	0.56984	0.75771	0.72972	0.83338	0.58631	0.59571	0.82169	NaN	-0.0736969	0.36446	-0.163123	-0.379489	-0.811371	-0.400282	-0.454585	-0.262954	-0.770264	-0.747318	-0.283334	0	29071000	37003000	27556000	32577000	39851000	51256000	18141000	32587000	35664000	43403000	47608000	NaN	7.46346	7.56824	7.44022	7.51291	7.60044	7.70974	7.25866	7.51304	7.55223	7.63752	7.67768	0.999946	0.999999
0.8533	0.94371	1.0077	0.83981	0.85999	1.0748	0.9397	0.89652	1.2107	1.0359	0.96252	1.1676	-0.228875	-0.0835845	0.0110662	-0.251865	-0.217608	0.104068	-0.0897278	-0.157592	0.275842	0.0508847	-0.0551116	0.223546	8029000	30852000	68998000	42331000	63846000	93054000	33787000	48107000	53082000	27595000	30154000	76445000	6.90466	7.48928	7.83884	7.62666	7.80513	7.96874	7.52875	7.68221	7.72495	7.44083	7.47934	7.88335	0.78732	0.941177
1.2274	0.6931	0.94281	1.0295	0.92567	1.2008	1.1187	0.90166	0.86181	1.1395	0.9145	1.4174	0.295605	-0.528865	-0.084961	0.0419438	-0.11143	0.263996	0.161823	-0.149344	-0.214558	0.188401	-0.128945	0.503247	19325000	24797000	46964000	21040000	15057000	44254000	32599000	10023000	24903000	10962000	7812700	49741000	7.28612	7.3944	7.67177	7.32305	7.17774	7.64595	7.5132	7.001	7.39625	7.03989	6.8928	7.69671	0.96026	0.991886
5.9033	0.87222	0.3898	0.99853	0.93862	1.8882	0.77152	0.68902	1.081	1.1096	0.91149	0.3572	2.56152	-0.197236	-1.35919	-0.00212236	-0.0913869	0.917012	-0.374225	-0.537382	0.112366	0.15004	-0.133701	-1.4852	71521000	152170000	59236000	44494000	168630000	194010000	163300000	128200000	96654000	99390000	135610000	44574000	7.85443	8.18233	7.77259	7.6483	8.22693	8.28782	8.21299	8.10789	7.98522	7.99734	8.13229	7.64908	1	1
1.0527	1.0208	1.031	NaN	NaN	1.4744	NaN	NaN	2.1236	NaN	NaN	NaN	0.0740944	0.0297002	0.0440444	NaN	NaN	0.560128	NaN	NaN	1.08651	NaN	NaN	NaN	6962100	5072100	8299500	0	0	11456000	0	0	6591000	0	0	0	6.84274	6.70519	6.91905	NaN	NaN	7.05903	NaN	NaN	6.81895	NaN	NaN	NaN	0.499999	0.499998
1.0527	1.0208	1.2021	NaN	NaN	NaN	NaN	NaN	2.1236	NaN	NaN	2.1083	0.0740944	0.0297002	0.265557	NaN	NaN	NaN	NaN	NaN	1.08651	NaN	NaN	1.07608	6962100	5072100	16484000	0	0	0	0	0	6591000	0	0	8121700	6.84274	6.70519	7.21706	NaN	NaN	NaN	NaN	NaN	6.81895	NaN	NaN	6.90965	0.499999	0.499998
1.3174	1.2084	0.88882	1.2454	1.0764	0.878	2.319	1.2953	0.83003	1.2297	1.3508	1.0499	0.397693	0.273098	-0.170037	0.316609	0.106214	-0.187707	1.2135	0.373286	-0.268765	0.298306	0.433814	0.070252	73928000	46874000	59159000	36240000	50805000	53164000	48367000	16493000	18666000	33661000	24115000	36022000	7.86881	7.67093	7.77202	7.55919	7.70591	7.72562	7.68455	7.2173	7.27105	7.52713	7.38229	7.55657	0.994517	0.999805
1.3534	1.3123	0.82858	1.3258	1.8693	1.057	1.4535	1.3982	NaN	1.4315	1.6581	0.73006	0.436588	0.392097	-0.271287	0.406863	0.902498	0.0799754	0.539531	0.483571	NaN	0.517528	0.729531	-0.453913	16099000	9590500	11031000	6858100	18002000	11103000	9343700	7608600	0	7517800	12065000	7379100	7.2068	6.98184	7.04261	6.8362	7.25532	7.04544	6.97052	6.8813	NaN	6.87609	7.08153	6.868	0.999999	0.999944
1.1207	1.1442	0.97803	1.1208	1.018	0.89306	NaN	1.216	0.87123	NaN	NaN	1.031	0.1644	0.194339	-0.0320493	0.164529	0.0257376	-0.163171	NaN	0.282143	-0.198875	NaN	NaN	0.0440444	15086000	13749000	32538000	19519000	25654000	35664000	0	41663000	23039000	0	0	23775000	7.17857	7.13827	7.51239	7.29046	7.40916	7.55223	NaN	7.61975	7.36246	NaN	NaN	7.37612	0.62562	0.5
1.1108	2.1519	0.95916	1.1082	1.1326	0.87931	1.1237	1.3172	0.87123	1.3381	1.5733	0.92123	0.151599	1.10561	-0.0601566	0.148218	0.179638	-0.185556	0.168257	0.397474	-0.198875	0.420186	0.653794	-0.118367	20221000	32226000	96933000	14022000	40771000	84319000	68503000	24343000	23039000	29734000	66936000	35047000	7.3058	7.50821	7.98647	7.14681	7.61035	7.92593	7.83571	7.38637	7.36246	7.47325	7.82566	7.54465	0.807418	0.787283
0.60552	0.84464	1.2761	NaN	0.86282	0.99445	0.77955	NaN	NaN	0.71965	NaN	NaN	-0.723754	-0.243591	0.351741	NaN	-0.212868	-0.0080293	-0.359287	NaN	NaN	-0.474633	NaN	NaN	11316000	12399000	12362000	0	16502000	10863000	8279900	0	0	6009700	0	0	7.05369	7.09339	7.09209	NaN	7.21754	7.03595	6.91803	NaN	NaN	6.77885	NaN	NaN	0.999997	0.999999
1.0061	NaN	0.85649	1.0539	1.0977	0.76722	NaN	NaN	0.90755	0.96108	1.1447	0.79949	0.00877379	NaN	-0.223492	0.075738	0.134484	-0.382288	NaN	NaN	-0.139951	-0.0572715	0.19497	-0.322848	53298000	0	51655000	58627000	74385000	73800000	0	0	41549000	69100000	47626000	60027000	7.72671	NaN	7.71311	7.7681	7.87149	7.86806	NaN	NaN	7.61856	7.83948	7.67784	7.77835	0.801901	NaN
1.085	0.91764	0.94759	1.0259	0.84887	0.91747	1.0124	NaN	0.89658	1.1479	0.95115	1.1576	0.117695	-0.124	-0.0776651	0.0368901	-0.236384	-0.124267	0.0177795	NaN	-0.157496	0.198997	-0.0722552	0.211137	61699000	90043000	101550000	53090000	53039000	122420000	79929000	0	61294000	68209000	51151000	79791000	7.79028	7.95445	8.00668	7.72501	7.7246	8.08785	7.9027	NaN	7.78742	7.83384	7.70885	7.90195	0.95535	0.952012
1.207	1.0862	0.9298	1.0155	NaN	0.96021	0.84932	NaN	1.1935	NaN	1.2581	0.90044	0.271426	0.11929	-0.105008	0.0221902	NaN	-0.0585781	-0.23562	NaN	0.255199	NaN	0.331247	-0.151298	13390000	14393000	14490000	8129700	0	18745000	11694000	0	9081000	0	11491000	13054000	7.12678	7.15815	7.16107	6.91007	NaN	7.27289	7.06796	NaN	6.95813	NaN	7.06036	7.11574	0.531526	0.560169
NaN	1.4433	1.1382	NaN	1.3389	1.1188	1.0118	1.006	0.78908	1.1632	1.0281	0.78828	NaN	0.529371	0.186754	NaN	0.421048	0.161952	0.0169242	0.00863036	-0.341757	0.218099	0.0399806	-0.34322	0	92829000	135550000	0	86814000	79594000	132090000	57499000	89327000	80924000	85481000	104240000	NaN	7.96768	8.1321	NaN	7.93859	7.90088	8.12087	7.75966	7.95098	7.90808	7.93187	8.01803	NaN	0.807481
NaN	1.1637	1.3549	NaN	0.95069	1.256	1.2436	0.89514	1.0682	NaN	0.85281	1.3052	NaN	0.218719	0.438186	NaN	-0.0729531	0.328836	0.314522	-0.159815	0.0951818	NaN	-0.229704	0.384271	0	30892000	35776000	0	16306000	59940000	29761000	18000000	44537000	0	26829000	53689000	NaN	7.48985	7.55359	NaN	7.21235	7.77772	7.47365	7.25527	7.64872	NaN	7.4286	7.72989	NaN	0.928898
0.88333	0.99984	1.2083	0.91273	NaN	1.2297	0.85583	NaN	0.87274	0.9487	0.89682	0.97828	-0.178976	-0.000230819	0.272979	-0.13174	NaN	0.298306	-0.224604	NaN	-0.196376	-0.0759761	-0.15711	-0.0316806	21985000	4870500	2485100	37878000	0	3869900	28797000	0	11203000	3622700	1705000	3931200	7.34213	6.68757	6.39534	7.57839	NaN	6.5877	7.45935	NaN	7.04933	6.55903	6.23172	6.59453	0.998798	0.995115
0.93685	0.73878	1.0524	1.0652	0.85781	1.1197	1.037	0.75191	0.74851	1.1333	NaN	1.1793	-0.09411	-0.436783	0.0736831	0.0911243	-0.22127	0.163112	0.0524158	-0.411368	-0.417907	0.18053	NaN	0.237931	50379000	3801400	11390000	6453300	11979000	13680000	7476400	2595500	7316200	30424000	0	7972300	7.70225	6.57994	7.05652	6.80978	7.07842	7.13609	6.87369	6.41422	6.86429	7.48322	NaN	6.90158	0.941797	0.938509
1.1199	0.87991	0.88812	1.0164	0.78959	0.80943	1.4645	1.2771	NaN	1.3819	1.2876	1.5787	0.16337	-0.184572	-0.171174	0.0234682	-0.340824	-0.305022	0.550408	0.352871	NaN	0.466653	0.364685	0.658737	33926000	25180000	20375000	18720000	27403000	75727000	21781000	13355000	0	17989000	14383000	14169000	7.53053	7.40106	7.3091	7.27231	7.4378	7.87925	7.33808	7.12564	NaN	7.25501	7.15785	7.15134	1	1
0.92147	1.1483	0.98397	0.92771	0.93237	1.2051	0.88044	0.7634	1.1214	0.96114	1.0954	1.3247	-0.117991	0.1995	-0.0233138	-0.108254	-0.101026	0.269153	-0.183703	-0.389489	0.165301	-0.0571815	0.131458	0.405666	104670000	101870000	177620000	66223000	125480000	326750000	82489000	76564000	150010000	52864000	107570000	212840000	8.01982	8.00805	8.24949	7.82101	8.09857	8.51422	7.9164	7.88402	8.17612	7.72316	8.03169	8.32805	0.999971	0.999905
1.0355	1.0506	0.98309	1.0131	1.0701	0.97023	0.91252	NaN	0.96864	1.0627	1.0111	0.96737	0.0503276	0.0712136	-0.0246046	0.0187766	0.0977456	-0.0436013	-0.132072	NaN	-0.0459675	0.0877344	0.0159258	-0.0478603	325240000	253820000	619850000	386810000	521390000	649630000	338620000	0	368830000	294580000	247630000	382340000	8.5122	8.40453	8.79229	8.5875	8.71716	8.81267	8.52971	NaN	8.56683	8.4692	8.3938	8.58245	0.786202	0.805473
0.19318	1.8877	0.46002	1.9617	1.4187	0.44001	2.142	0.35565	NaN	2.6394	NaN	6.597	-2.37198	0.916629	-1.12023	0.972104	0.50457	-1.18439	1.09896	-1.49147	NaN	1.40021	NaN	2.72181	22994000	32638000	13098000	18289000	62823000	19983000	25230000	13026000	0	22586000	0	9494600	7.36161	7.51372	7.1172	7.26219	7.79812	7.30066	7.40192	7.11481	NaN	7.35384	NaN	6.97748	0.997056	0.99829
0.86036	0.81603	0.78609	0.59795	0.70898	0.75483	0.41072	NaN	0.25868	0.27988	0.25683	0.24517	-0.216988	-0.293306	-0.347234	-0.741903	-0.496183	-0.405776	-1.28377	NaN	-1.95076	-1.83712	-1.96111	-2.02815	33703000	13299000	65044000	24321000	16312000	48342000	71277000	4104700	107120000	63242000	21926000	90875000	7.52767	7.12382	7.81321	7.38598	7.21251	7.68432	7.85295	6.61328	8.02987	7.80101	7.34096	7.95844	0.887035	0.87613
1.0133	1.4108	1.051	0.97678	0.79911	1.0656	1.5278	1.468	0.91171	1.5332	1.414	1.0024	0.0190613	0.496513	0.0717627	-0.0338944	-0.323534	0.091666	0.611456	0.553852	-0.133353	0.616546	0.499782	0.00345838	60569000	46380000	48444000	32620000	36655000	62426000	55477000	34954000	27516000	27585000	35021000	27383000	7.78225	7.66633	7.68524	7.51348	7.56413	7.79537	7.74411	7.5435	7.43959	7.44067	7.54433	7.43748	0.999974	0.999896
NaN	1.1787	0.95797	1.0854	1.0289	1.0791	1.0057	1.0771	0.90022	NaN	1.1657	0.86525	NaN	0.237197	-0.0619476	0.118227	0.0411028	0.109829	0.0082	0.107152	-0.15165	NaN	0.221196	-0.208811	0	26389000	91419000	46701000	12330000	95503000	66767000	5041100	63863000	0	8427700	65863000	NaN	7.42142	7.96104	7.66933	7.09096	7.98002	7.82456	6.70253	7.80525	NaN	6.92571	7.81864	NaN	0.997447
1.1624	1.3803	1.1571	1.0511	1.2548	0.98134	1.1925	1.0847	0.90751	1.1653	1.2454	NaN	0.217107	0.464982	0.210513	0.0719	0.327457	-0.027175	0.253989	0.117296	-0.140015	0.220701	0.316609	NaN	33088000	22564000	25166000	17197000	23198000	23206000	29510000	18208000	21423000	18127000	19198000	0	7.51967	7.35342	7.40081	7.23545	7.36545	7.3656	7.46997	7.26026	7.33088	7.25833	7.28326	NaN	0.999527	0.999822
0.86256	1.2714	NaN	0.98072	1.3615	NaN	NaN	1.5496	0.86893	0.91899	1.464	0.76676	-0.213303	0.346418	NaN	-0.0280868	0.445197	NaN	NaN	0.631896	-0.202688	-0.121879	0.549916	-0.383153	17941000	26116000	0	12204000	27586000	0	0	28384000	11985000	10117000	21671000	10735000	7.25385	7.41691	NaN	7.0865	7.44069	NaN	NaN	7.45307	7.07864	7.00505	7.33588	7.0308	0.971751	0.90426
0.73485	NaN	1.0616	NaN	0.92157	1.1205	0.72139	0.8156	1.2379	0.9695	0.53813	0.84872	-0.444478	NaN	0.0862402	NaN	-0.117834	0.164143	-0.471149	-0.294066	0.307895	-0.0446872	-0.893973	-0.236639	28609000	0	14048000	0	17412000	15236000	23632000	10709000	11129000	60853000	14748000	11074000	7.4565	NaN	7.14761	NaN	7.24085	7.18287	7.3735	7.02975	7.04646	7.78428	7.16873	7.0443	0.976705	NaN
0.84591	0.99225	1.1359	NaN	0.86807	0.96793	0.82498	0.8674	1.021	0.67639	0.82096	0.61678	-0.241424	-0.0112244	0.183836	NaN	-0.204117	-0.0470254	-0.277569	-0.205231	0.0299829	-0.564073	-0.284616	-0.697172	48204000	37333000	28414000	0	56430000	96794000	67646000	67276000	47433000	16458000	46751000	46631000	7.68308	7.57209	7.45353	NaN	7.75151	7.98585	7.83024	7.82786	7.67608	7.21638	7.66979	7.66867	0.992236	0.999933
NaN	1.169	1.4529	1.1611	1.137	1.0294	NaN	0.64662	NaN	0.8107	NaN	NaN	NaN	0.225275	0.538936	0.215492	0.185232	0.0418037	NaN	-0.62901	NaN	-0.30276	NaN	NaN	0	26635000	24691000	9112800	33481000	33432000	0	23388000	0	16758000	0	0	NaN	7.42545	7.39254	6.95965	7.5248	7.52416	NaN	7.36899	NaN	7.22422	NaN	NaN	NaN	0.950116
1.2104	NaN	1.3982	0.91405	1.5982	1.9421	NaN	NaN	0.65591	NaN	NaN	1.3529	0.275484	NaN	0.483571	-0.129655	0.676448	0.957618	NaN	NaN	-0.60843	NaN	NaN	0.436055	4616500	0	5790000	6783700	3129700	9663700	0	0	2119100	0	0	6474400	6.66431	NaN	6.76268	6.83147	6.4955	6.98514	NaN	NaN	6.32615	NaN	NaN	6.8112	0.999968	NaN
1.0136	NaN	NaN	1.1273	1.5295	0.53144	1.2416	1.3586	NaN	NaN	NaN	NaN	0.0194884	NaN	NaN	0.172872	0.61306	-0.912021	0.3122	0.442121	NaN	NaN	NaN	NaN	5487500	0	0	3006300	9413400	12510000	6153100	7730500	0	0	0	0	6.73937	NaN	NaN	6.47803	6.97375	7.09726	6.78909	6.88821	NaN	NaN	NaN	NaN	0.760276	NaN
NaN	1.0041	1.1881	1.1431	1.0492	0.94184	1.1188	1.1416	1.081	1.044	1.0537	1.1232	NaN	0.00590291	0.248656	0.192952	0.0692898	-0.0864461	0.161952	0.191057	0.112366	0.0621218	0.0754641	0.167615	0	21951000	17163000	11049000	27501000	14851000	16502000	14667000	12991000	14682000	25265000	12448000	NaN	7.34145	7.23459	7.04332	7.43935	7.17176	7.21754	7.16634	7.11364	7.16679	7.40252	7.0951	NaN	1
1.0589	1.0531	NaN	0.99295	NaN	NaN	0.93067	NaN	NaN	1.034	0.93136	0.99747	0.0825663	0.0746424	NaN	-0.010207	NaN	NaN	-0.103658	NaN	NaN	0.0482362	-0.102589	-0.00365461	4748000	4837500	0	3371200	0	0	5961900	0	0	5430200	4394500	6075700	6.67651	6.68462	NaN	6.52778	NaN	NaN	6.77538	NaN	NaN	6.73482	6.64291	6.7836	0.774251	0.829816
1.1583	0.97099	1.0614	0.97842	NaN	1.0648	NaN	NaN	1.0254	1.0588	NaN	1.2799	0.212009	-0.0424716	0.0859685	-0.0314742	NaN	0.0905825	NaN	NaN	0.0361869	0.0824301	NaN	0.356031	17977000	5417200	44057000	18344000	0	47518000	0	0	27259000	12946000	0	48683000	7.25472	6.73377	7.64401	7.26349	NaN	7.67686	NaN	NaN	7.43551	7.11214	NaN	7.68738	1	1
1.3442	1.1947	0.78123	1.259	1.0472	0.89024	1.193	1.1013	0.86492	1.3509	1.4085	1.1522	0.426748	0.256648	-0.356181	0.332278	0.066537	-0.167734	0.254594	0.139208	-0.209361	0.433921	0.494159	0.204391	19888000	18941000	28011000	9514000	8906700	49366000	21567000	6022100	20722000	10299000	11226000	18244000	7.29859	7.2774	7.44733	6.97836	6.94972	7.69343	7.33379	6.77975	7.31643	7.0128	7.05023	7.26112	0.987742	0.996114
1.0762	1.1655	1.0639	0.9713	1.092	1.0451	0.91609	NaN	1.0291	1.0382	1.2197	1.177	0.105946	0.220949	0.0893625	-0.0420111	0.126973	0.063641	-0.126439	NaN	0.0413831	0.0540844	0.286526	0.235114	40061000	31583000	62303000	27417000	17766000	107760000	54643000	0	53006000	24667000	28185000	47296000	7.60272	7.49945	7.79451	7.43802	7.24959	8.03246	7.73753	NaN	7.72433	7.39212	7.45002	7.67482	0.999321	0.995315
1.1652	0.82175	1.0798	0.93898	0.73211	0.85597	0.70578	NaN	0.76886	0.60185	0.52991	0.70029	0.220578	-0.283229	0.110764	-0.0908337	-0.449868	-0.224368	-0.50271	NaN	-0.379207	-0.732524	-0.916181	-0.513976	25027000	21329000	6654700	15036000	18419000	13420000	26113000	4959600	12912000	14392000	11801000	17394000	7.39841	7.32897	6.82313	7.17713	7.26527	7.12775	7.41686	6.69545	7.11099	7.15812	7.07192	7.2404	1	1
1.2053	1.2228	0.80873	0.98136	1.2991	0.7542	1.1592	1.13	0.93696	1.015	1.1836	0.572	0.269392	0.290189	-0.30627	-0.0271456	0.377512	-0.406981	0.213129	0.176323	-0.0939407	0.0214797	0.243181	-0.805913	78384000	38456000	45765000	19109000	41439000	57467000	55224000	59983000	38907000	23751000	48941000	31573000	7.89423	7.58496	7.66053	7.28124	7.61741	7.75942	7.74213	7.77803	7.59003	7.37568	7.68967	7.49932	0.999989	0.999977
0.98795	0.98717	0.98298	1.0144	1.015	1.0094	1.0133	0.9844	0.99584	1.0065	1.1116	0.91685	-0.01749	-0.0186296	-0.024766	0.0206267	0.0214797	0.013498	0.0190613	-0.0226835	-0.00601411	0.00934718	0.152638	-0.125242	151680000	166300000	143960000	24173000	197960000	148590000	130610000	106030000	121760000	83138000	145630000	136620000	8.18093	8.22089	8.15824	7.38333	8.29658	8.17199	8.11598	8.02543	8.0855	7.9198	8.16325	8.13551	0.999135	0.9933
1.4912	2.4235	0.9047	NaN	2.7122	1.3842	1.457	NaN	1.1192	1.5298	NaN	NaN	0.576474	1.27709	-0.144489	NaN	1.43946	0.469052	0.543001	NaN	0.162468	0.613343	NaN	NaN	27339000	15226000	11584000	0	8686000	62909000	10619000	0	22543000	12918000	0	0	7.43678	7.18259	7.06386	NaN	6.93882	7.79871	7.02608	NaN	7.35301	7.1112	NaN	NaN	0.863307	0.601445
1.8046	1.1994	0.71703	1.4438	1.5494	0.57233	1.5775	NaN	0.53931	1.5786	1.108	0.88243	0.851679	0.262313	-0.479895	0.529871	0.63171	-0.805081	0.65764	NaN	-0.890813	0.658646	0.147958	-0.180446	63016000	9660900	16926000	41050000	48682000	7935500	33160000	0	7578600	38661000	20036000	16597000	7.79945	6.98502	7.22855	7.61331	7.68737	6.89957	7.52061	NaN	6.87959	7.58727	7.30181	7.22003	1	1
1.0779	1.3536	1.0492	1.4144	1.3184	1.1695	1.3136	0.34322	1.0795	1.4365	4.4138	NaN	0.108223	0.436802	0.0692898	0.50019	0.398788	0.225892	0.393526	-1.54279	0.110363	0.522558	2.14202	NaN	8939200	9100100	3583600	4837500	16536000	3800300	6873200	16537000	3925100	5389900	4745300	0	6.9513	6.95905	6.55432	6.68462	7.21843	6.57982	6.83716	7.21846	6.59385	6.73158	6.67626	NaN	1	1
1.1241	0.94764	0.95264	1.09	0.771	0.98176	1.0986	0.81724	0.94551	1.1312	0.92093	1.068	0.16877	-0.077589	-0.069997	0.124328	-0.375197	-0.0265577	0.135666	-0.291168	-0.0808353	0.177854	-0.118837	0.0949116	1199300000	422900000	738340000	1347100000	299410000	908720000	1758300000	163400000	657410000	1195200000	500440000	797320000	9.07893	8.62624	8.86826	9.1294	8.47627	8.95843	9.24509	8.21325	8.81784	9.07744	8.69935	8.90163	0.999842	1
0.99815	NaN	NaN	1.0444	1.2972	NaN	1.4252	1.2357	1.1559	1.5223	NaN	1.3973	-0.00267147	NaN	NaN	0.0626743	0.375401	NaN	0.511164	0.305329	0.209017	0.606253	NaN	0.482642	13434000	0	0	12095000	6048600	0	16784000	2269200	8136100	12708000	0	13025000	7.12821	NaN	NaN	7.08261	6.78165	NaN	7.2249	6.35587	6.91042	7.10408	NaN	7.11478	0.941711	NaN
1.5601	1.2637	NaN	1.4964	NaN	0.78129	NaN	1.2262	0.71117	1.3956	1.2396	0.7947	0.641639	0.337654	NaN	0.581496	NaN	-0.35607	NaN	0.294194	-0.491734	0.480886	0.309875	-0.331518	59836000	78496000	0	41436000	0	81913000	0	61973000	58041000	37037000	64986000	47398000	7.77696	7.89485	NaN	7.61738	NaN	7.91335	NaN	7.7922	7.76373	7.56864	7.81282	7.67576	0.997635	0.99778
1.0047	1.0294	0.93946	1.3454	1.1819	0.83221	0.99574	1.0361	NaN	1.1088	1.0929	0.38231	0.0067647	0.0418037	-0.0900964	0.428035	0.241108	-0.264981	-0.00615901	0.0511633	NaN	0.148999	0.128161	-1.38718	75258000	24071000	11121000	33089000	153950000	31202000	81711000	25758000	0	52321000	49722000	80562000	7.87655	7.38149	7.04614	7.51968	8.18738	7.49418	7.91228	7.41091	NaN	7.71868	7.69655	7.90613	1	1
1.1285	1.1633	0.92776	1.0053	1.221	1.0317	1.1167	1.1107	1.1673	1.1742	1.1417	1.086	0.174406	0.218223	-0.108176	0.00762616	0.288063	0.0450235	0.159242	0.151469	0.223175	0.231678	0.191184	0.119024	19635000	18749000	30097000	12551000	24618000	35132000	22263000	20076000	15942000	19948000	21669000	18582000	7.29303	7.27298	7.47852	7.09868	7.39125	7.5457	7.34758	7.30268	7.20254	7.2999	7.33584	7.26909	1	1
NaN	0.85949	1.0785	1.0593	0.75749	1.2793	1.1444	NaN	0.97666	1.0506	NaN	1.6657	NaN	-0.218447	0.109026	0.0831111	-0.400701	0.355355	0.194591	NaN	-0.0340717	0.0712136	NaN	0.736129	0	6944400	28732000	9541600	4522400	47262000	7140800	0	22618000	5032000	0	29886000	NaN	6.84163	7.45837	6.97962	6.65537	7.67451	6.85375	NaN	7.35445	6.70174	NaN	7.47547	NaN	1
1.1234	1.3213	1.2325	1.16	1.3358	1.1906	1.2437	1.572	1.2035	1.5847	1.7478	1.1483	0.167872	0.401958	0.301588	0.214125	0.417704	0.251689	0.314639	0.652601	0.267236	0.66421	0.80554	0.1995	123810000	73476000	76984000	64037000	96254000	91651000	58021000	62846000	52394000	44620000	64346000	28409000	8.09276	7.86615	7.8864	7.80643	7.98342	7.96214	7.76359	7.79828	7.71928	7.64953	7.80852	7.45346	0.99999	0.998657
0.97755	NaN	NaN	0.91718	1.1372	1.1175	1.0661	NaN	NaN	NaN	1.4639	1.2848	-0.0327576	NaN	NaN	-0.124723	0.185486	0.160275	0.0923428	NaN	NaN	NaN	0.549817	0.361544	26415000	0	0	15757000	27588000	27960000	38931000	0	0	0	23843000	17953000	7.42185	NaN	NaN	7.19747	7.44072	7.44654	7.5903	NaN	NaN	NaN	7.37736	7.25414	0.999957	NaN
1.0363	0.97534	1.3546	0.77536	0.87244	1.5961	0.86632	0.74368	1.1566	0.68604	0.88769	1.378	0.0514416	-0.0360229	0.437867	-0.367062	-0.196872	0.674551	-0.207028	-0.427246	0.20989	-0.543635	-0.171872	0.462576	150330000	84207000	158220000	140530000	70196000	161880000	160580000	13337000	57089000	107910000	51226000	148850000	8.17705	7.92535	8.19926	8.14777	7.84631	8.20919	8.20569	7.12506	7.75655	8.03306	7.70949	8.17275	1	1
0.97324	NaN	1.0249	1.023	NaN	0.82009	0.79634	1.0192	1.2464	1.161	1.0037	NaN	-0.0391324	NaN	0.0354831	0.0328061	NaN	-0.286146	-0.328544	0.0274371	0.317767	0.215368	0.00532815	NaN	29131000	0	19812000	16290000	0	12022000	4654600	20601000	4003100	9624500	14992000	0	7.46436	NaN	7.29693	7.21192	NaN	7.07998	6.66788	7.31389	6.6024	6.98338	7.17586	NaN	0.99969	NaN
0.95938	NaN	0.9618	1.0347	1.0538	0.83924	1.0273	1.0179	1.0548	0.98989	NaN	0.89325	-0.0598258	NaN	-0.0561912	0.0492126	0.0756011	-0.252845	0.0388575	0.0255958	0.0769695	-0.0146599	NaN	-0.162864	14022000	0	10470000	9826200	45527000	55447000	6335000	17552000	10584000	13589000	0	23722000	7.14681	NaN	7.01995	6.99239	7.65827	7.74388	6.80175	7.24433	7.02465	7.13319	NaN	7.37515	0.997238	NaN
0.9413	1.0108	1.215	1.0651	1.1725	NaN	1.364	NaN	1.4479	1.9211	NaN	2.225	-0.0872735	0.0154976	0.280956	0.0909888	0.229588	NaN	0.447844	NaN	0.533962	0.941933	NaN	1.1538	9404600	2514500	6522900	4175800	1988800	0	7619700	0	6596900	4344200	0	5625900	6.97334	6.40045	6.81444	6.62074	6.29859	NaN	6.88194	NaN	6.81934	6.63791	NaN	6.75019	0.998346	0.99924
1.2362	1.1993	0.98129	1.1388	1.0909	1.0946	0.96702	NaN	0.95512	1.1171	NaN	1.1037	0.305912	0.262193	-0.0272486	0.187514	0.125519	0.130404	-0.0483824	NaN	-0.0662461	0.159758	NaN	0.142348	26525000	8198600	33893000	23885000	6892300	59238000	46519000	0	32489000	28484000	0	46713000	7.42366	6.91374	7.53011	7.37813	6.83836	7.7726	7.66763	NaN	7.51174	7.4546	NaN	7.66944	0.999999	0.999859
1.0414	1.2871	0.96982	1.063	1.0496	1.0262	0.92482	1.2155	1.236	1.0428	1.0764	1.0014	0.0585242	0.364124	-0.0442111	0.0881415	0.0698396	0.037312	-0.112755	0.28155	0.305679	0.0604624	0.106214	0.00201835	35325000	31824000	26715000	13301000	45514000	20152000	27923000	34422000	15116000	25896000	30154000	15648000	7.54808	7.50275	7.42676	7.12388	7.65815	7.30432	7.44596	7.53684	7.17944	7.41323	7.47934	7.19446	1	0.999999
1.2435	0.89125	1.0002	1.1238	0.84996	1.1315	1.1906	1.0247	0.85756	1.1313	0.91169	2.0265	0.314406	-0.166098	0.000288558	0.168385	-0.234533	0.178237	0.251689	0.0352017	-0.221691	0.177981	-0.133385	1.01899	125080000	138420000	91278000	63594000	103250000	141580000	149130000	129900000	75402000	54058000	111930000	10948000	8.09719	8.1412	7.96037	7.80342	8.01389	8.151	8.17357	8.11361	7.87738	7.73286	8.04895	7.03933	0.946477	0.930974
NaN	1.3834	0.54822	1.2864	1.8589	0.64625	2.1168	1.6509	NaN	1.4963	2.0396	NaN	NaN	0.468218	-0.867173	0.363339	0.894449	-0.629836	1.08188	0.723253	NaN	0.581399	1.02829	NaN	0	16829000	8548200	6181600	22210000	13212000	19563000	14625000	0	9783700	19388000	0	NaN	7.22606	6.93187	6.7911	7.34655	7.12097	7.29144	7.1651	NaN	6.9905	7.28753	NaN	NaN	0.999982
0.91322	0.74758	0.84824	0.97356	0.72262	0.94236	0.69804	NaN	0.95927	0.88084	0.70666	1.2415	-0.130966	-0.4197	-0.237456	-0.0386582	-0.468691	-0.0856498	-0.518618	NaN	-0.0599912	-0.183048	-0.500912	0.312084	248350000	28881000	182600000	143650000	80980000	235320000	188150000	0	128700000	178690000	41311000	203340000	8.39506	7.46061	8.2615	8.15731	7.90838	8.37166	8.2745	NaN	8.10958	8.2521	7.61607	8.30822	0.997939	0.828624
1.1308	1.1808	0.9695	1.0517	1.2305	0.93304	1.0791	1.1771	0.94906	1.0858	1.154	0.712	0.177344	0.239765	-0.0446872	0.0727232	0.299245	-0.0999891	0.109829	0.235237	-0.0754288	0.118759	0.206643	-0.490051	251900000	139470000	294390000	199700000	143390000	209330000	247300000	73773000	216550000	191540000	117680000	178530000	8.40123	8.14448	8.46892	8.30038	8.15652	8.32083	8.39322	7.8679	8.33556	8.28226	8.0707	8.25171	1	1
0.99138	1.0117	1.0619	1.0594	0.94483	1.0884	0.9991	1.0331	1.2564	1.6746	1.2348	1.4199	-0.01249	0.0167816	0.0866479	0.0832474	-0.0818733	0.122209	-0.00129897	0.0469799	0.329296	0.743817	0.304277	0.505789	96774000	98939000	117730000	50332000	75104000	92339000	67845000	78447000	100410000	52871000	92558000	99993000	7.98576	7.99537	8.07089	7.70184	7.87566	7.96539	7.83152	7.89458	8.00178	7.72322	7.96641	7.99997	0.999595	0.996055
NaN	0.68863	1.6261	NaN	0.67167	1.1828	NaN	0.62453	1.0848	0.82411	0.66414	2.0758	NaN	-0.538199	0.701416	NaN	-0.574175	0.242206	NaN	-0.679157	0.117429	-0.279091	-0.590441	1.05367	0	8402600	11207000	0	6352300	8376200	0	6661100	4497100	3093500	6529500	11929000	NaN	6.92441	7.04949	NaN	6.80293	6.92305	NaN	6.82355	6.65293	6.49045	6.81488	7.0766	NaN	0.999999
1.072	1.1363	1.0072	1.0455	1.1131	0.96539	1.0213	1.1388	0.91609	1.032	1.0559	0.91618	0.100305	0.184344	0.0103502	0.0641931	0.154583	-0.0508162	0.0304067	0.187514	-0.126439	0.0454429	0.0784732	-0.126297	6918300000	6414200000	8302100000	4645200000	6820600000	13232000000	6102000000	3788300000	7715400000	4956300000	7585200000	8944200000	9.84	9.80714	9.91919	9.667	9.83382	10.1216	9.78547	9.57844	9.88736	9.69516	9.87997	9.95154	1	1
1.6156	1.1782	0.9645	1.3246	0.81033	0.79958	1.7957	1.2267	1.6453	1.972	1.2809	1.2044	0.69207	0.236585	-0.0521468	0.405557	-0.303419	-0.322686	0.844546	0.294782	0.718351	0.97966	0.357158	0.268315	111860000	102850000	71156000	79609000	60823000	7688700	105750000	52607000	113350000	74849000	5654700	71646000	8.04867	8.0122	7.85221	7.90096	7.78407	6.88585	8.02428	7.72104	8.05442	7.87419	6.75241	7.85519	1	1
0.95432	1.4557	0.78801	1.0205	1.0995	0.75075	1.2939	1.6033	1.0806	1.6996	2.5228	1.0423	-0.067455	0.541713	-0.343714	0.0292761	0.136848	-0.413596	0.371726	0.681044	0.111833	0.765195	1.33503	0.0597706	1306300000	1180800000	2481400000	1914200000	715170000	2106400000	2405100000	584210000	1879300000	1161700000	751430000	1047200000	9.11604	9.07218	9.3947	9.28199	8.85441	9.32354	9.38113	8.76657	9.274	9.06509	8.87589	9.02003	1	1
0.99805	0.95614	0.9003	1.0664	1.0216	0.84636	1.0459	1.0818	0.93436	0.98073	1.0416	0.84283	-0.00281604	-0.0647062	-0.151522	0.0927488	0.0308304	-0.240657	0.0647449	0.113434	-0.0979495	-0.0280721	0.0588013	-0.246686	212660000	186370000	802340000	351080000	426140000	1269900000	406450000	110990000	658090000	301350000	176660000	474790000	8.32769	8.27038	8.90436	8.54541	8.62955	9.10377	8.60901	8.04528	8.81829	8.47907	8.24714	8.6765	0.984296	0.944038
1.0232	1.0589	0.92608	1.0105	1.075	0.90051	0.96945	0.94992	0.79812	0.90849	0.93758	0.83545	0.0330882	0.0825663	-0.110791	0.0150693	0.104337	-0.151186	-0.0447616	-0.0741221	-0.325322	-0.138458	-0.0929863	-0.259375	177950000	204150000	168420000	129730000	203500000	232990000	265280000	104780000	131290000	148660000	205440000	198790000	8.2503	8.30995	8.22639	8.11304	8.30856	8.36734	8.4237	8.02028	8.11823	8.17219	8.31269	8.29839	0.999369	0.993322
5.7385	0.99811	0.96694	2.3279	0.4849	0.71643	0.38574	0.25381	0.37687	0.34095	0.40895	1.726	2.52067	-0.00272928	-0.0485017	1.21903	-1.04424	-0.481102	-1.3743	-1.97818	-1.40786	-1.55237	-1.29	0.787432	14765000	11073000	8364900	12093000	7168600	9319300	78173000	29896000	15424000	45199000	28189000	11021000	7.16923	7.04427	6.92246	7.08253	6.85543	6.96938	7.89306	7.47561	7.1882	7.65513	7.45008	7.04222	0.5	0.836746
0.94077	0.84346	1.07	0.93989	0.92358	1.022	0.87944	0.7516	0.90593	0.86009	0.79781	0.96323	-0.0880861	-0.245608	0.0976109	-0.0894361	-0.114691	0.0313951	-0.185343	-0.411963	-0.142529	-0.21744	-0.325883	-0.0540477	130360000	129000000	98473000	92365000	39947000	130490000	174070000	67858000	90708000	163460000	110210000	88585000	8.11514	8.11059	7.99332	7.96551	7.60148	8.11558	8.24072	7.8316	7.95765	8.21341	8.04222	7.94736	0.958118	0.761322
1.0587	0.86605	0.99192	1.44	0.9598	1.0306	1.1048	1.0605	1.0623	1.2186	0.99965	1.2815	0.0822938	-0.207478	-0.0117043	0.526069	-0.0591943	0.0434844	0.143785	0.0847447	0.0871912	0.285225	-0.00050503	0.357833	257210000	285360000	387900000	149480000	348190000	504490000	212040000	255100000	299440000	208010000	191080000	301820000	8.41029	8.45539	8.58872	8.17458	8.54182	8.70285	8.32642	8.40671	8.47631	8.31808	8.28122	8.47975	1	1
1.5348	0.86562	1.3597	NaN	1.0486	1.0111	0.91533	0.68245	0.69067	NaN	NaN	1.0697	0.618051	-0.208194	0.443288	NaN	0.0684644	0.0159258	-0.127636	-0.551205	-0.533932	NaN	NaN	0.0972062	19872000	18157000	28298000	0	22442000	37885000	23263000	16324000	29597000	0	0	46396000	7.29824	7.25904	7.45176	NaN	7.35106	7.57847	7.36667	7.21283	7.47125	NaN	NaN	7.66648	0.999999	1
0.97858	1.0478	1.1422	0.9567	0.97623	1.0867	0.96103	NaN	NaN	0.992	1.0607	1.0513	-0.0312383	0.0673633	0.191815	-0.0638615	-0.034707	0.119954	-0.0573466	NaN	NaN	-0.011588	0.0850168	0.0721745	218700000	52861000	85406000	77671000	33094000	48028000	237140000	0	0	110890000	32348000	89393000	8.33985	7.72314	7.93149	7.89026	7.51975	7.68149	8.375	NaN	NaN	8.04489	7.50985	7.9513	1	1
1.1414	NaN	0.90967	1.1551	1.0514	0.72651	1.2627	NaN	NaN	1.1987	NaN	0.74676	0.190804	NaN	-0.136585	0.208018	0.0723116	-0.460946	0.336512	NaN	NaN	0.261471	NaN	-0.421283	25802000	0	49543000	40404000	13180000	76622000	41019000	0	0	45690000	0	6495200	7.41165	NaN	7.69498	7.60642	7.11992	7.88435	7.61299	NaN	NaN	7.65982	NaN	6.81259	0.999521	NaN
NaN	0.89784	NaN	0.91122	0.92516	NaN	0.92681	0.841	0.71652	0.90099	NaN	1.4396	NaN	-0.15547	NaN	-0.134129	-0.112225	NaN	-0.109654	-0.249822	-0.480921	-0.150417	NaN	0.525668	0	50855000	0	29403000	46958000	0	47388000	48449000	14684000	24392000	0	26730000	NaN	7.70633	NaN	7.46839	7.67171	NaN	7.67567	7.68528	7.16684	7.38725	NaN	7.427	NaN	0.995518
0.98533	0.81082	0.90288	0.9685	0.82821	1.032	1.0345	0.86286	0.91901	0.93407	0.82641	1.496	-0.0213211	-0.302546	-0.147394	-0.046176	-0.271931	0.0454429	0.0489337	-0.212802	-0.121848	-0.0983974	-0.27507	0.58111	332570000	263940000	68991000	148870000	263770000	111290000	306930000	239790000	90161000	109010000	150690000	137270000	8.52188	8.42151	7.83879	8.17281	8.42123	8.04646	8.48704	8.37983	7.95502	8.03747	8.17808	8.13758	0.775505	0.791681
NaN	1.0226	0.98716	NaN	0.90448	1.0218	NaN	0.96539	1.0712	0.92643	0.93455	0.84701	NaN	0.032242	-0.0186441	NaN	-0.14484	0.0311129	NaN	-0.0508162	0.0992279	-0.110246	-0.0976563	-0.239549	0	15804000	26506000	0	10147000	25316000	0	8623100	22820000	19199000	9365200	18586000	NaN	7.19877	7.42334	NaN	7.00634	7.4034	NaN	6.93566	7.35832	7.28328	6.97152	7.26919	NaN	1
0.94662	0.83568	1.0184	0.94935	0.83457	1.0098	0.93998	0.82961	1.0443	0.93063	0.83035	1.0698	-0.0791427	-0.258978	0.0263043	-0.074988	-0.260895	0.0140695	-0.0892981	-0.269495	0.0625362	-0.10372	-0.268209	0.0973411	238360000	52522000	277370000	179750000	73525000	350210000	179680000	27232000	194160000	218090000	77883000	334680000	8.37723	7.72034	8.44306	8.25467	7.86644	8.54433	8.2545	7.43508	8.28816	8.33864	7.89144	8.52463	0.999999	0.985527
0.97657	0.94355	1.1212	0.95968	1.0699	1.2563	1.0154	0.95667	1.0969	1.0238	0.88611	1.6165	-0.0342046	-0.0838291	0.165044	-0.0593746	0.097476	0.329181	0.0220482	-0.0639068	0.133432	0.0339339	-0.174442	0.692874	281500000	302330000	206840000	173700000	332110000	176050000	326950000	307450000	161800000	162090000	321450000	171790000	8.44948	8.48048	8.31563	8.2398	8.52128	8.24564	8.51448	8.48777	8.20898	8.20976	8.50711	8.235	1	1
1.0668	1.0108	0.85105	0.90792	0.80494	0.70228	0.4136	0.41167	0.36484	0.33125	0.35978	0.66007	0.0932897	0.0154976	-0.232684	-0.139363	-0.313047	-0.509882	-1.27369	-1.28044	-1.45466	-1.59401	-1.47481	-0.599309	753710000	687360000	633510000	552570000	498290000	894930000	1784900000	775740000	1071300000	927440000	1038600000	1127400000	8.8772	8.83718	8.80175	8.74239	8.69748	8.95179	9.25161	8.88972	9.02991	8.96729	9.01645	9.05208	0.999997	0.999996
1.1075	1.2404	0.95561	1.089	1.3012	1.0506	1.0704	NaN	0.91121	1.1852	NaN	0.93791	0.147307	0.310805	-0.0655062	0.123004	0.379843	0.0712136	0.09815	NaN	-0.134144	0.245131	NaN	-0.0924786	381890000	44277000	444490000	282390000	17361000	215560000	420460000	0	147870000	568850000	0	124440000	8.58194	7.64618	8.64786	8.45085	7.23957	8.33357	8.62372	NaN	8.16988	8.755	NaN	8.09496	0.990004	0.899277
NaN	1.0094	0.77546	0.89576	0.80449	1.0033	1.1108	NaN	0.8418	1.0936	0.79794	2.6082	NaN	0.013498	-0.366876	-0.158816	-0.313854	0.00475299	0.151599	NaN	-0.248451	0.129085	-0.325648	1.38305	0	29556000	40862000	18267000	30980000	27628000	30508000	0	30903000	19809000	15162000	31155000	NaN	7.47065	7.61132	7.26167	7.49108	7.44135	7.48441	NaN	7.49	7.29686	7.18076	7.49353	NaN	0.766705
NaN	NaN	1.0057	0.94569	1.1754	0.99514	NaN	1.1254	1.0627	1.0595	1.2064	1.0234	NaN	NaN	0.0082	-0.0805608	0.233152	-0.00702857	NaN	0.170438	0.0877344	0.0833836	0.270708	0.0333701	0	0	66275000	57685000	90924000	111740000	0	23246000	103470000	120100000	30055000	51923000	NaN	NaN	7.82135	7.76106	7.95868	8.04821	NaN	7.36635	8.01481	8.07954	7.47792	7.71536	NaN	NaN
0.62253	0.93516	1.1045	1.1923	NaN	1.017	1.141	0.59909	0.98942	0.84539	NaN	0.96283	-0.683785	-0.0967149	0.143394	0.253747	NaN	0.0243196	0.190299	-0.739155	-0.015345	-0.242311	NaN	-0.054647	4749300	23683000	44218000	14002000	0	47080000	10955000	18449000	23885000	19086000	0	28983000	6.67663	7.37444	7.6456	7.14619	NaN	7.67284	7.03961	7.26597	7.37813	7.28071	NaN	7.46214	0.657302	0.99768
1.1847	NaN	0.86948	0.86105	NaN	1.2191	0.31211	0.33384	0.40036	0.28634	0.26663	0.36323	0.244522	NaN	-0.201775	-0.215831	NaN	0.285816	-1.67987	-1.58277	-1.32063	-1.8042	-1.90709	-1.46104	8110500	0	11406000	13142000	0	18381000	25170000	10359000	16442000	29170000	21409000	37899000	6.90905	NaN	7.05713	7.11866	NaN	7.26437	7.40088	7.01532	7.21595	7.46494	7.3306	7.57863	1	1
0.99859	1.3605	1.3024	1.0667	1.4514	1.0444	1.0263	1.2462	0.95347	1.1896	1.2202	0.74137	-0.00203565	0.444137	0.381173	0.0931545	0.537445	0.0626743	0.0374524	0.317536	-0.0687406	0.250476	0.287118	-0.431734	81795000	53925000	84461000	43548000	50435000	67649000	103910000	49615000	71569000	60425000	22102000	64590000	7.91273	7.73179	7.92666	7.63897	7.70273	7.83026	8.01666	7.69561	7.85472	7.78122	7.34443	7.81017	0.98597	0.985789
0.99371	0.94917	1.4256	1.0258	0.95484	1.0159	0.99348	0.90023	1.377	1.0291	1.1003	1.0629	-0.00910324	-0.0752616	0.511569	0.0367495	-0.0666691	0.0227584	-0.00943713	-0.151635	0.461529	0.0413831	0.137897	0.0880058	155820000	195390000	151730000	110170000	205940000	121750000	134490000	128880000	131850000	161950000	161520000	121070000	8.19262	8.2909	8.18107	8.04206	8.31374	8.08547	8.12869	8.11019	8.12008	8.20938	8.20823	8.08304	1	1
0.90784	1.0965	1.1787	0.94282	1.0531	1.162	0.89501	1.0352	1.0495	0.89592	0.87134	0.95921	-0.13949	0.132906	0.237197	-0.0849457	0.0746424	0.21661	-0.160024	0.0499095	0.0697022	-0.158558	-0.198692	-0.0600814	341710000	377030000	283360000	236440000	445850000	269570000	324630000	349880000	229110000	286640000	338200000	230300000	8.53366	8.57638	8.45234	8.37372	8.64919	8.43067	8.51139	8.54392	8.36004	8.45734	8.52917	8.36229	1	1
1.0946	0.85882	1.4009	1.0517	0.9887	1.1596	1.0636	1.1151	NaN	0.89741	0.95066	1.0286	0.130404	-0.219572	0.486354	0.0727232	-0.0163953	0.213627	0.0889556	0.157173	NaN	-0.156161	-0.0729986	0.040682	11106000	23869000	13022000	6338900	17327000	14656000	8230900	12296000	0	8210000	15178000	9113000	7.04556	7.37783	7.11468	6.80201	7.23872	7.16602	6.91545	7.08976	NaN	6.91434	7.18121	6.95966	0.967429	0.999987
0.82258	0.83319	1.0289	0.86575	0.8314	1.0031	0.84095	0.82516	1.0162	0.74902	0.77945	0.93242	-0.281772	-0.263282	0.0411028	-0.207978	-0.266385	0.00446549	-0.249908	-0.277254	0.0231843	-0.416924	-0.359472	-0.100948	152740000	143360000	239330000	142980000	194110000	313570000	255450000	39932000	155470000	181320000	79506000	192350000	8.18395	8.15643	8.379	8.15528	8.28805	8.49633	8.40731	7.60132	8.19165	8.25845	7.9004	8.28409	0.925587	0.88519
0.911	0.93024	0.95741	0.96207	0.9053	0.81622	0.79065	0.81936	0.73528	0.68446	0.68647	0.62429	-0.134477	-0.104325	-0.0627913	-0.0557862	-0.143532	-0.29297	-0.338889	-0.287431	-0.443634	-0.546962	-0.542732	-0.679712	354870000	199830000	248550000	464150000	135060000	407020000	664920000	180990000	293090000	443210000	144970000	246830000	8.55007	8.30066	8.39541	8.66666	8.13053	8.60962	8.82277	8.25765	8.467	8.64661	8.16128	8.3924	0.999995	1
0.79615	0.83661	1.1022	1.0134	0.7637	1.1309	0.66355	1.2258	NaN	0.79315	0.72204	0.87386	-0.328888	-0.257373	0.140386	0.0192037	-0.388922	0.177471	-0.591723	0.293724	NaN	-0.334334	-0.469849	-0.194526	62013000	20677000	12047000	50058000	39175000	12887000	88909000	9314700	0	65277000	20971000	22642000	7.79248	7.31549	7.08088	7.69947	7.59301	7.11015	7.94895	6.96917	NaN	7.81476	7.32162	7.35491	1	1
0.68487	NaN	1.2547	0.75937	NaN	1.1522	0.82669	0.77214	0.90427	0.86035	0.78956	0.70907	-0.546098	NaN	0.327342	-0.397125	NaN	0.204391	-0.274582	-0.373066	-0.145175	-0.217004	-0.340879	-0.496	24802000	0	17396000	10917000	0	15058000	25389000	78173000	18820000	13436000	57311000	11489000	7.39449	NaN	7.24045	7.0381	NaN	7.17777	7.40465	7.89306	7.27462	7.12827	7.75824	7.06028	0.688405	NaN
NaN	0.7159	NaN	NaN	0.6139	NaN	NaN	NaN	NaN	0.34833	0.37777	0.34872	NaN	-0.48217	NaN	NaN	-0.703924	NaN	NaN	NaN	NaN	-1.52147	-1.40442	-1.51986	0	5894100	0	0	8926300	0	0	2087400	0	12501000	7231200	12874000	NaN	6.77042	NaN	NaN	6.95067	NaN	NaN	6.31961	NaN	7.09694	6.85921	7.10971	NaN	0.999748
2.6786	1.0755	0.93839	1.387	0.8305	0.96961	1.1035	0.85044	1.0799	1.0627	0.83095	0.8676	1.42148	0.105008	-0.0917404	0.471968	-0.267948	-0.0445236	0.142087	-0.233719	0.110898	0.0877344	-0.267166	-0.204898	70484000	144760000	220230000	146220000	106590000	246470000	168450000	98488000	62538000	89674000	115690000	183500000	7.84809	8.16065	8.34288	8.16501	8.02772	8.39176	8.22647	7.99338	7.79614	7.95267	8.0633	8.26364	0.998608	0.99955
0.88043	0.8223	1.0557	0.90381	0.98184	1.0286	1.3002	1.6467	1.6123	0.80228	1.1419	1.4722	-0.18372	-0.282263	0.0781998	-0.145908	-0.0264401	0.040682	0.378734	0.719578	0.68912	-0.317822	0.191436	0.557974	241000000	69085000	207550000	162160000	150620000	289860000	97249000	92285000	132370000	121120000	114670000	162750000	8.38202	7.83938	8.31712	8.20994	8.17788	8.46219	7.98789	7.96513	8.12179	8.08322	8.05945	8.21152	0.983989	0.979839
1.3301	1.1629	NaN	0.909	NaN	NaN	1.3011	2.3423	0.98775	NaN	0.96749	1.268	0.411535	0.217727	NaN	-0.137648	NaN	NaN	0.379732	1.22793	-0.0177822	NaN	-0.0476813	0.342555	19415000	9220800	0	5823400	0	0	10457000	6260900	4748600	0	8331600	8802400	7.28814	6.96477	NaN	6.76518	NaN	NaN	7.01941	6.79664	6.67657	NaN	6.92073	6.9446	0.940433	0.897983
1.114	0.96673	1.2524	1.0115	1.0348	1.1663	1.0006	NaN	0.77205	0.98951	0.43531	1.0982	0.155749	-0.0488151	0.324696	0.0164963	0.049352	0.221939	0.000865329	NaN	-0.373234	-0.0152138	-1.19989	0.135141	289660000	63329000	99727000	184100000	100430000	63206000	287970000	0	14514000	216640000	29691000	93047000	8.46189	7.8016	7.99881	8.26505	8.00186	7.80076	8.45935	NaN	7.16179	8.33574	7.47262	7.9687	0.997985	0.987312
1.179	0.847	0.90704	1.0885	0.83799	1.1308	1.3299	0.70582	0.82542	1.2941	0.75832	2.2624	0.237564	-0.239566	-0.140762	0.122341	-0.254995	0.177344	0.411318	-0.502628	-0.2768	0.371949	-0.399121	1.17785	293460000	81953000	94577000	166610000	131960000	272980000	120270000	52096000	77863000	214590000	43758000	243520000	8.46755	7.91356	7.97579	8.2217	8.12044	8.43613	8.08016	7.7168	7.89133	8.33161	7.64106	8.38653	0.872985	0.986995
1.0201	0.88976	0.86956	0.9753	0.87808	0.97867	1.1281	0.87741	0.93171	1.0287	0.88899	1.4128	0.0287106	-0.168512	-0.201643	-0.036082	-0.187576	-0.0311056	0.173895	-0.188677	-0.102047	0.0408223	-0.169761	0.498557	926220000	958270000	1027300000	704060000	987340000	1063800000	1057200000	519190000	745080000	761150000	791340000	1281200000	8.96671	8.98149	9.0117	8.84761	8.99447	9.02686	9.02416	8.71533	8.8722	8.88147	8.89836	9.10762	0.998697	0.996691
2.2797	1.0075	NaN	9.6293	3.7464	0.070556	0.63372	1.6769	NaN	0.89604	15.166	0.74934	1.18884	0.0107799	NaN	3.26743	1.90551	-3.82509	-0.658083	0.745797	NaN	-0.158365	3.92277	-0.416308	15312000	16664000	0	91611000	184550000	392010000	5960100	4174800	0	210710000	41009000	9136600	7.18503	7.22178	NaN	7.96195	8.26611	8.5933	6.77525	6.62064	NaN	8.32369	7.61288	6.96078	0.751536	0.944731
1.0718	1.1799	0.95449	1.0184	1.2016	1.0449	1.0164	1.0611	0.89313	1.1073	1.2026	0.86004	0.100036	0.238665	-0.067198	0.0263043	0.264957	0.0633648	0.0234682	0.0855606	-0.163058	0.147046	0.266157	-0.217524	367390000	345860000	335820000	270080000	250740000	314630000	430640000	11092000	252570000	305330000	254670000	295370000	8.56513	8.5389	8.52611	8.43149	8.39922	8.4978	8.63411	7.04501	8.40238	8.48477	8.40598	8.47037	1	1
0.92003	1.1315	1.2338	0.8974	1.1057	1.3653	1.0783	1.0234	0.98891	1.1427	1.0182	1.2208	-0.120247	0.178237	0.303109	-0.156177	0.14496	0.449218	0.108759	0.0333701	-0.0160888	0.192447	0.026021	0.287827	264840000	90152000	245010000	159760000	77481000	235620000	244000000	20621000	176140000	172230000	73572000	191630000	8.42298	7.95498	8.38918	8.20347	7.8892	8.37221	8.38739	7.31431	8.24586	8.23611	7.86671	8.28246	0.99999	0.999638
1.0143	0.81316	0.99628	1.0628	0.87608	0.93372	0.98927	0.71775	1.1045	1.0375	0.57977	0.9976	0.0204844	-0.298389	-0.00537681	0.0878702	-0.190865	-0.0989381	-0.0155638	-0.478447	0.143394	0.0531114	-0.786447	-0.0034666	42783000	36710000	51659000	31532000	54206000	64694000	57660000	15767000	50321000	33329000	34538000	29032000	7.63127	7.56478	7.71315	7.49875	7.73405	7.81086	7.76087	7.19775	7.70175	7.52282	7.5383	7.46288	0.906101	0.866281
1.0192	0.91873	0.89831	1.0985	0.95929	0.87333	0.98652	0.94567	0.99028	0.96743	1.0062	0.85467	0.0274371	-0.122287	-0.154715	0.135535	-0.059961	-0.195401	-0.0195798	-0.0805913	-0.0140916	-0.0477708	0.00891703	-0.226561	729440000	750590000	773130000	472880000	768170000	925400000	819610000	253710000	526260000	568240000	709780000	596960000	8.86299	8.8754	8.88825	8.67475	8.88546	8.96633	8.91361	8.40434	8.7212	8.75453	8.85112	8.77595	0.999996	1
0.83786	0.61242	0.64635	0.59705	0.41008	0.58972	0.22933	0.091819	0.18134	0.257	0.17783	0.17344	-0.255219	-0.707407	-0.629612	-0.744076	-1.28602	-0.761898	-2.1245	-3.44506	-2.46323	-1.96016	-2.49143	-2.52749	18405000	50248000	27024000	17941000	22412000	27390000	118290000	67073000	57601000	70222000	125600000	43449000	7.26494	7.70112	7.43175	7.25385	7.35048	7.43759	8.07295	7.82655	7.76043	7.84647	8.09899	7.63798	1	1
0.93869	0.78816	0.93919	0.85635	0.75029	1.0184	0.64817	0.60781	0.74287	0.57522	0.53284	0.85958	-0.0912793	-0.34344	-0.0905111	-0.223727	-0.41448	0.0263043	-0.625556	-0.718308	-0.428818	-0.797814	-0.908226	-0.218296	626060000	595650000	461640000	333330000	533260000	641460000	897780000	463480000	449780000	427500000	657030000	529050000	8.79662	8.77499	8.6643	8.52287	8.72694	8.80717	8.95317	8.66603	8.653	8.63094	8.81759	8.7235	1	1
1.0393	1.0421	0.84963	1.0646	1.031	0.84982	1.0516	1.0183	0.914	1.0203	1.0393	0.9071	0.0556121	0.0594937	-0.235093	0.0903115	0.0440444	-0.234771	0.072586	0.0261627	-0.129734	0.0289935	0.0556121	-0.140666	2489700000	2038300000	1773800000	1562700000	2215800000	2330800000	3307100000	1388300000	868370000	1987800000	2356200000	1962600000	9.39615	9.30927	9.2489	9.19388	9.34553	9.36751	9.51945	9.14248	8.9387	9.29837	9.37221	9.29283	1	1
1.239	0.69331	0.78328	1.2385	0.72749	0.75433	1.0169	0.86004	0.97686	0.93704	1.3023	0.9539	0.309176	-0.528428	-0.3524	0.308594	-0.459001	-0.406732	0.0241777	-0.217524	-0.0337763	-0.0938175	0.381062	-0.0680901	52222000	23758000	27118000	35216000	10586000	27913000	67838000	9700600	5061700	39904000	4526200	12896000	7.71785	7.37581	7.43326	7.54674	7.02473	7.44581	7.83147	6.9868	6.7043	7.60102	6.65573	7.11046	1	1
NaN	NaN	0.79973	1.0219	NaN	0.72761	1.7213	NaN	NaN	1.8774	3.0601	2.1824	NaN	NaN	-0.322415	0.0312541	NaN	-0.458763	0.783499	NaN	NaN	0.908736	1.61358	1.12592	0	0	16915000	40269000	0	14849000	27203000	0	0	24917000	1814500	6861100	NaN	NaN	7.22827	7.60497	NaN	7.1717	7.43462	NaN	NaN	7.3965	6.25876	6.83639	NaN	NaN
0.99036	0.99187	0.95035	0.99398	0.87947	0.94831	0.85384	0.79347	0.87671	0.86001	0.86538	0.77329	-0.013975	-0.0117771	-0.0734692	-0.00871128	-0.185294	-0.0765693	-0.227962	-0.333752	-0.189828	-0.217575	-0.208594	-0.370919	112100000	115890000	89017000	72473000	93638000	149060000	158930000	54963000	83120000	81188000	113400000	87872000	8.04961	8.06405	7.94947	7.86018	7.97145	8.17336	8.20121	7.74007	7.91971	7.90949	8.05461	7.94385	0.999581	0.997853
0.91644	0.82887	1.0282	0.66978	0.77316	1.021	0.61926	0.8042	1.055	0.86976	0.79893	0.93651	-0.125888	-0.270782	0.040121	-0.578241	-0.371161	0.0299829	-0.691383	-0.314374	0.0772429	-0.201311	-0.323859	-0.0946336	48527000	20335000	16759000	50271000	31008000	27416000	72746000	7173200	17700000	50735000	17278000	24754000	7.68598	7.30824	7.22425	7.70132	7.49147	7.438	7.86181	6.85571	7.24797	7.70531	7.23749	7.39365	0.992983	0.98344
1.0499	1.1482	0.89388	1.1505	1.1761	0.95176	1.0379	1.0888	0.89705	1.1018	1.182	0.75889	0.070252	0.199374	-0.161847	0.202261	0.234011	-0.0713303	0.0536674	0.122739	-0.15674	0.139862	0.24123	-0.398037	214570000	277420000	204970000	134590000	217080000	275260000	201260000	183790000	151180000	130070000	181170000	151730000	8.33157	8.44314	8.31169	8.12901	8.33662	8.43974	8.30376	8.26432	8.17949	8.11418	8.25809	8.18107	0.999344	0.999922
1.0847	0.80867	0.93947	1.2467	0.93848	1.0031	1.1527	1.0082	1.309	1.3724	1.0057	1.6288	0.117296	-0.306377	-0.090081	0.318114	-0.0916021	0.00446549	0.205017	0.0117819	0.388465	0.456701	0.0082	0.703809	1085600000	1093300000	1310400000	928110000	1480000000	1580300000	977810000	536940000	1068800000	958000000	1028500000	1273800000	9.03567	9.03874	9.1174	8.9676	9.17026	9.19874	8.99025	8.72993	9.0289	8.98137	9.0122	9.1051	1	1
1.1085	0.87288	1.0851	1.2902	1.3034	1.5587	1.5464	1.2539	2.1422	1.628	1.2005	NaN	0.148609	-0.196145	0.117828	0.367595	0.38228	0.640343	0.628914	0.326422	1.09909	0.703101	0.263635	NaN	23238000	18783000	26215000	12142000	48734000	35273000	18107000	22642000	19226000	13984000	27709000	0	7.3662	7.27376	7.41855	7.08429	7.68783	7.54744	7.25785	7.35491	7.28389	7.14563	7.44262	NaN	0.969552	0.890872
1.0715	0.77312	1.0202	1.1258	0.91942	0.89937	1.0514	0.75513	0.9967	1.1648	0.71174	1.0849	0.0996318	-0.371236	0.028852	0.170951	-0.121204	-0.153013	0.0723116	-0.405203	-0.00476878	0.220082	-0.490578	0.117562	122670000	25383000	18191000	241030000	10330000	33319000	117620000	8326500	76524000	54958000	20462000	97451000	8.08874	7.40454	7.25986	8.38207	7.0141	7.52269	8.07048	6.92046	7.8838	7.74003	7.31095	7.98879	0.962295	0.803418
1.1732	1.0119	0.80595	1.1755	1.0811	0.93378	1.1866	NaN	NaN	1.2488	1.0926	1.7968	0.230449	0.0170666	-0.311238	0.233275	0.1125	-0.0988454	0.246834	NaN	NaN	0.320543	0.127765	0.84543	24858000	35344000	20937000	23787000	25671000	26153000	41043000	0	0	18281000	29501000	29890000	7.39547	7.54832	7.32091	7.37634	7.40944	7.41752	7.61324	NaN	NaN	7.262	7.46984	7.47553	0.99465	0.996026
0.75	0.91586	1.0356	0.5592	NaN	1.1875	1.0806	NaN	NaN	1.1881	NaN	1.2009	-0.415038	-0.126801	0.0504668	-0.838564	NaN	0.247927	0.111833	NaN	NaN	0.248656	NaN	0.264116	8939400	2831600	7811500	5290500	0	5846300	13297000	0	0	20018000	0	5933500	6.95131	6.45203	6.89273	6.7235	NaN	6.76688	7.12375	NaN	NaN	7.30142	NaN	6.77331	0.984835	0.937011
NaN	1.1387	0.96754	0.91593	1.154	0.98035	1.0735	1.0836	0.92597	NaN	1.2105	0.7845	NaN	0.187388	-0.0476068	-0.126691	0.206643	-0.0286312	0.102322	0.115832	-0.110963	NaN	0.275603	-0.350155	0	14157000	21774000	16089000	10562000	27564000	31899000	6818000	21569000	0	13637000	17442000	NaN	7.15097	7.33794	7.20653	7.02375	7.44034	7.50378	6.83366	7.33383	NaN	7.13472	7.2416	NaN	0.998648
1.0136	0.7776	0.99509	0.91394	0.76971	1.0642	0.99123	0.80388	1.0439	1.0494	0.81577	1.5252	0.0194884	-0.3629	-0.00710107	-0.129829	-0.377613	0.0897694	-0.0127082	-0.314948	0.0619835	0.0695647	-0.293766	0.608998	443440000	61611000	9666900	325330000	81953000	185110000	308730000	96223000	128920000	208910000	126550000	278960000	8.64683	7.78966	6.98529	8.51232	7.91356	8.26743	8.48958	7.98328	8.11032	8.31996	8.10226	8.44554	1	0.999994
NaN	0.83501	0.91894	0.77585	0.52548	1.1106	1.0653	0.71005	1.3376	1.1797	NaN	1.4091	NaN	-0.260135	-0.121957	-0.36615	-0.928292	0.151339	0.0912598	-0.494007	0.419647	0.23842	NaN	0.494774	0	17690000	7298500	3002600	16521000	13888000	13893000	17800000	5634000	3502600	0	12166000	NaN	7.24773	6.86323	6.4775	7.21804	7.14264	7.1428	7.25042	6.75082	6.54439	NaN	7.08515	NaN	0.99954
1.0671	0.70535	0.9846	0.93394	0.65585	1.101	0.97592	0.59989	1.1463	1.0595	0.64828	1.4412	0.0936954	-0.503589	-0.0223903	-0.0985982	-0.608562	0.138814	-0.0351652	-0.73723	0.196985	0.0833836	-0.625311	0.527271	743960000	601130000	574090000	422650000	580820000	854550000	785820000	379840000	500050000	442350000	539610000	632230000	8.87155	8.77897	8.75898	8.62598	8.76404	8.93174	8.89532	8.5796	8.69901	8.64577	8.73208	8.80088	1	1
0.69179	1.2442	0.8942	1.0081	1.1848	0.86765	0.98765	1.184	0.87894	1.0682	1.2341	0.77053	-0.531594	0.315218	-0.16133	0.0116388	0.244644	-0.204815	-0.0179282	0.243669	-0.186163	0.0951818	0.303459	-0.376077	36998000	24621000	21973000	15925000	24963000	18818000	75103000	28867000	13737000	30009000	27383000	14990000	7.56818	7.39131	7.34189	7.20208	7.3973	7.27457	7.87566	7.4604	7.13789	7.47725	7.43748	7.1758	1	1
1.0286	0.95394	0.90426	1.0012	0.89426	1.0516	NaN	0.77121	0.77697	0.95808	0.99469	1.3902	0.040682	-0.0680296	-0.145191	0.00173014	-0.161234	0.072586	NaN	-0.374804	-0.364069	-0.061782	-0.00768112	0.475293	17441000	26143000	26066000	10413000	34686000	46329000	0	29161000	4610800	7956600	37602000	23982000	7.24157	7.41736	7.41607	7.01758	7.54015	7.66585	NaN	7.4648	6.66378	6.90073	7.57521	7.37989	1	1
0.17518	0.97171	1.5753	0.37708	0.83201	0.54272	0.15206	0.85735	4.6063	0.39571	0.95322	4.6964	-2.51309	-0.0414022	0.655627	-1.40706	-0.265327	-0.88172	-2.71729	-0.222044	2.20361	-1.33749	-0.0691189	2.23156	132340000	187650000	126400000	61454000	167220000	218010000	98439000	84757000	82993000	65560000	193710000	133090000	8.12169	8.27335	8.10175	7.78855	8.22329	8.33848	7.99317	7.92818	7.91904	7.81664	8.28715	8.12415	1	1
1.0419	0.89638	1.1531	1.1062	1.0161	1.1902	1.1931	0.92827	NaN	1.1328	0.95566	1.3639	0.0592169	-0.157818	0.205518	0.145612	0.0230425	0.251204	0.254715	-0.107384	NaN	0.179893	-0.0654307	0.447738	35897000	61859000	52303000	27862000	69932000	66707000	36114000	56794000	0	32335000	65698000	38748000	7.55506	7.7914	7.71853	7.44501	7.84468	7.82417	7.55768	7.7543	NaN	7.50967	7.81755	7.58825	0.97688	0.851702
1.0078	1.1783	1.1016	NaN	1.1593	NaN	NaN	NaN	0.99158	NaN	NaN	NaN	0.0112093	0.236707	0.1396	NaN	0.213254	NaN	NaN	NaN	-0.0121989	NaN	NaN	NaN	302600000	290290000	263530000	0	286340000	0	0	0	230310000	0	0	0	8.48087	8.46283	8.42083	NaN	8.45688	NaN	NaN	NaN	8.36231	NaN	NaN	NaN	0.961733	0.547006
1.1353	1.3612	0.92778	1.2318	1.998	1.8843	1.6085	1.7216	0.92619	1.5018	1.5755	0.86973	0.183074	0.444879	-0.108145	0.300768	0.998557	0.914029	0.685716	0.78375	-0.11062	0.586693	0.65581	-0.20136	14777000	43563000	44595000	7129900	76596000	93205000	37945000	26938000	29717000	16548000	39941000	77972000	7.16959	7.63912	7.64929	6.85308	7.88421	7.96944	7.57915	7.43037	7.473	7.21875	7.60142	7.89194	0.979916	0.982976
0.82874	NaN	1.0509	0.90457	0.90701	1.06	0.95104	0.87829	1.1522	0.88755	0.88543	0.9726	-0.271009	NaN	0.0716254	-0.144696	-0.14081	0.0840642	-0.072422	-0.187231	0.204391	-0.1721	-0.17555	-0.0400815	17782000	0	17105000	19047000	2303100	12068000	34234000	1388600	3912400	15310000	1264000	8152200	7.24998	NaN	7.23312	7.27983	6.36231	7.08164	7.53446	6.14258	6.59244	7.18498	6.10175	6.91127	0.957463	NaN
NaN	1.3446	0.86575	1.2109	1.3324	1.011	1.1993	1.4181	0.88128	NaN	1.6182	NaN	NaN	0.427177	-0.207978	0.27608	0.414027	0.015783	0.262193	0.503959	-0.182328	NaN	0.69439	NaN	0	11094000	16159000	8927600	7356900	12941000	18521000	5937900	12754000	0	8615200	0	NaN	7.04509	7.20841	6.95073	6.86669	7.11197	7.26766	6.77363	7.10565	NaN	6.93527	NaN	NaN	0.80877
0.64729	0.60298	0.78587	0.50249	0.46239	0.55441	0.19981	NaN	0.24978	0.18392	0.20737	0.24454	-0.627516	-0.729818	-0.347637	-0.992833	-1.11282	-0.850975	-2.3233	NaN	-2.00127	-2.44285	-2.26972	-2.03186	87292000	28351000	236730000	204820000	9811000	189010000	453310000	0	237500000	441700000	24574000	561400000	7.94097	7.45257	8.37425	8.31137	6.99171	8.27648	8.6564	NaN	8.37566	8.64513	7.39048	8.74927	0.99595	0.986486
1.0869	NaN	1.0101	1.0856	1.1642	1.0194	1.2476	1.485	0.82723	1.1774	1.3133	1.129	0.120219	NaN	0.0144981	0.118493	0.219339	0.0277203	0.319155	0.570463	-0.27364	0.235604	0.393197	0.175045	38734000	0	94841000	72185000	43525000	64251000	81700000	45146000	45793000	64462000	7167100	75019000	7.58809	NaN	7.977	7.85845	7.63874	7.80788	7.91222	7.65462	7.6608	7.8093	6.85534	7.87517	0.999912	NaN
1.4039	0.92829	0.93775	1.2861	1.1608	0.85942	1.5375	1.1843	1.0088	1.4549	1.2134	1.1519	0.48944	-0.107353	-0.0927248	0.363003	0.215119	-0.218565	0.620587	0.244034	0.0126402	0.54092	0.279055	0.204015	135340000	124110000	38813000	54094000	75391000	75057000	59802000	132080000	34380000	74581000	62147000	105880000	8.13143	8.09381	7.58898	7.73315	7.87732	7.87539	7.77672	8.12084	7.53631	7.87263	7.79342	8.02481	0.99996	0.999988
1.068	1.5937	1.0086	1.1663	1.9098	1.0908	1.0969	1.7162	0.94754	1.0515	1.4657	0.59621	0.0949116	0.67238	0.0123541	0.221939	0.933422	0.125387	0.133432	0.779218	-0.0777413	0.0724488	0.55159	-0.746108	118930000	145310000	149750000	109660000	161820000	152670000	132740000	104380000	103600000	107750000	145630000	162470000	8.07529	8.1623	8.17537	8.04005	8.20903	8.18375	8.123	8.01862	8.01536	8.03242	8.16325	8.21077	0.997182	0.996277
1.0583	1.0229	1.0307	1.0511	2.271	0.65151	1.1161	1.2678	NaN	0.79822	1.081	0.38524	0.0817487	0.0326651	0.0436244	0.0719	1.18333	-0.618141	0.158466	0.342327	NaN	-0.325142	0.112366	-1.37617	25911000	10565000	14642000	34295000	14527000	30615000	21176000	7923200	0	28215000	7113500	34769000	7.41348	7.02387	7.1656	7.53523	7.16218	7.48593	7.32584	6.8989	NaN	7.45048	6.85208	7.54119	0.999531	0.995618
1.0249	NaN	0.92999	1.0126	1.342	0.46182	1.168	NaN	0.99294	1.6558	NaN	1.3238	0.0354831	NaN	-0.104713	0.0180643	0.424385	-1.1146	0.22404	NaN	-0.0102215	0.727528	NaN	0.404685	14163000	0	29134000	7488000	35891000	50458000	11793000	0	19076000	17908000	0	16332000	7.15116	NaN	7.4644	6.87437	7.55499	7.70293	7.07162	NaN	7.28049	7.25305	NaN	7.21304	0.876092	NaN
1.0927	1.0743	1.0994	1.0031	1.1951	1.1509	1.0358	1.2793	0.89672	0.90365	1.0234	0.999	0.127897	0.103397	0.136716	0.00446549	0.257131	0.202763	0.0507454	0.355355	-0.157271	-0.146164	0.0333701	-0.0014434	60409000	18362000	61346000	11751000	25053000	38353000	50048000	10794000	43503000	9928400	19718000	34641000	7.7811	7.26392	7.78779	7.07007	7.39886	7.5838	7.69939	7.03318	7.63852	6.99688	7.29486	7.53959	0.999352	0.990704
NaN	1.2923	0.48946	0.92615	1.2895	0.62222	1.671	1.1	0.48924	0.65088	0.96849	0.64194	NaN	0.369941	-1.03074	-0.110682	0.366812	-0.684503	0.740712	0.137504	-1.03139	-0.619537	-0.0461909	-0.63949	0	67868000	12128000	5788700	22942000	21105000	15604000	57130000	15908000	6037500	20787000	27324000	NaN	7.83167	7.08379	6.76258	7.36063	7.32439	7.19324	7.75686	7.20162	6.78086	7.31779	7.43654	NaN	0.988643
0.99563	1.2831	1.0749	1.02	1.0877	1.5566	1.095	1.3386	1.0337	1.2714	1.4518	1.4308	-0.00631836	0.359634	0.104203	0.0285691	0.121281	0.638398	0.130931	0.420725	0.0478175	0.346418	0.537843	0.516822	173220000	181730000	226110000	74197000	176910000	204460000	192110000	90331000	162790000	154740000	148460000	149170000	8.2386	8.25943	8.35432	7.87039	8.24775	8.31061	8.28355	7.95584	8.21163	8.1896	8.17161	8.17368	0.995689	0.69652
1.0075	NaN	1.0271	0.96838	1.0605	1.0433	NaN	NaN	NaN	NaN	1.0102	1.0892	0.0107799	NaN	0.0385766	-0.0463549	0.0847447	0.0611541	NaN	NaN	NaN	NaN	0.014641	0.123269	38786000	0	91081000	38257000	62471000	178400000	0	0	0	0	25501000	100920000	7.58867	NaN	7.95943	7.58271	7.79568	8.25139	NaN	NaN	NaN	NaN	7.40656	8.00398	0.73676	0.49688
1.1129	NaN	NaN	1.0472	NaN	NaN	1.0308	1.0221	NaN	0.90431	0.6341	1.4928	0.154324	NaN	NaN	0.066537	NaN	NaN	0.0437644	0.0315363	NaN	-0.145111	-0.657218	0.578021	12775000	0	0	13391000	0	0	11142000	11365000	0	11160000	4585200	16406000	7.10636	NaN	NaN	7.12681	NaN	NaN	7.04696	7.05557	NaN	7.04766	6.66136	7.215	0.999599	NaN
1.1343	NaN	1.0644	0.9242	0.97049	1.023	0.94824	NaN	1.0414	1.0608	0.96042	1.0195	0.181802	NaN	0.0900404	-0.113723	-0.0432148	0.0328061	-0.0766759	NaN	0.0585242	0.0851526	-0.0582626	0.0278618	51441000	0	31712000	40765000	11422000	8567200	72291000	0	22834000	61648000	2322600	34481000	7.71131	NaN	7.50122	7.61029	7.05774	6.93284	7.85908	NaN	7.35858	7.78992	6.36597	7.53758	0.962385	NaN
0.86588	0.87603	1.0021	0.90501	NaN	0.89472	NaN	NaN	NaN	0.7858	NaN	0.93674	-0.207761	-0.190948	0.00302647	-0.143994	NaN	-0.160492	NaN	NaN	NaN	-0.347766	NaN	-0.0942795	20557000	3596900	8391000	10960000	0	27115000	0	0	0	12248000	0	12150000	7.31296	6.55593	6.92381	7.03981	NaN	7.43321	NaN	NaN	NaN	7.08807	NaN	7.08458	0.746951	0.522608
1.1731	0.79792	0.88455	1.0555	0.97199	0.89316	1.4172	NaN	0.81126	1.3419	1.3763	1.1235	0.230326	-0.325684	-0.176984	0.0779266	-0.0409866	-0.16301	0.503043	NaN	-0.301764	0.424277	0.460795	0.168	22435000	10336000	9126500	10342000	15996000	16835000	20734000	0	11396000	11241000	5694000	6816700	7.35093	7.01435	6.9603	7.0146	7.20401	7.22621	7.31668	NaN	7.05675	7.0508	6.75542	6.83357	0.999998	0.99994
0.96857	1.042	0.87397	NaN	1.0481	0.9286	0.95195	1.0194	1.1638	1.1502	1.2876	0.91127	-0.0460718	0.0593554	-0.194344	NaN	0.0677764	-0.106871	-0.0710423	0.0277203	0.218843	0.201885	0.364685	-0.134049	13183000	23211000	23981000	0	33335000	34799000	28017000	8864400	5207300	6550700	22884000	5350500	7.12001	7.36569	7.37987	NaN	7.5229	7.54157	7.44742	6.94765	6.71661	6.81629	7.35953	6.72839	1	1
0.90586	0.9674	NaN	0.92112	1.1296	1.9196	NaN	NaN	NaN	NaN	1.1499	2.2875	-0.14264	-0.0478155	NaN	-0.118539	0.175812	0.940806	NaN	NaN	NaN	NaN	0.201508	1.19377	10012000	9214100	0	10696000	6662200	6612400	0	0	0	0	6046100	7313500	7.00052	6.96445	NaN	7.02922	6.82362	6.82036	NaN	NaN	NaN	NaN	6.78148	6.86413	0.803545	0.768689
0.82521	1.0128	1.3729	0.86509	0.92877	1.4848	1.0531	0.98637	1.8897	1.3919	1.2092	1.5224	-0.277167	0.0183493	0.457226	-0.209078	-0.106607	0.570269	0.0746424	-0.0197991	0.918157	0.477056	0.274053	0.606348	24192000	16767000	22094000	19226000	15274000	22811000	22591000	5469300	14925000	17261000	13306000	18077000	7.38367	7.22446	7.34427	7.28389	7.18395	7.35814	7.35394	6.73793	7.17391	7.23707	7.12405	7.25713	0.870147	0.674671
0.89746	0.83912	1.0509	0.84995	0.72443	0.86642	0.85365	0.72902	1.0653	0.78438	0.68551	1.0486	-0.156081	-0.253051	0.0716254	-0.23455	-0.465082	-0.206862	-0.228284	-0.45597	0.0912598	-0.350375	-0.544751	0.0684644	54647000	56859000	63402000	30062000	75373000	48471000	62249000	19608000	25537000	55594000	52082000	34559000	7.73757	7.7548	7.8021	7.47802	7.87722	7.68548	7.79413	7.29243	7.40717	7.74503	7.71669	7.53856	0.996837	0.966162
1.1436	NaN	0.96363	0.8959	0.94328	1.0373	1.0499	1.0591	NaN	1.3292	0.92733	NaN	0.193582	NaN	-0.0534488	-0.15859	-0.084242	0.0528332	0.070252	0.0828389	NaN	0.410558	-0.108845	NaN	25224000	0	16492000	12337000	27152000	26134000	20358000	22285000	0	11224000	21301000	0	7.40181	NaN	7.21727	7.09121	7.4338	7.41721	7.30874	7.34801	NaN	7.05015	7.3284	NaN	1	NaN
1.0029	0.91421	0.99912	0.96438	0.8802	1.1332	1.0868	0.90726	1.2137	1.2254	0.98985	1.9467	0.00417777	-0.129403	-0.00127013	-0.0523263	-0.184097	0.180403	0.120086	-0.140412	0.279412	0.293253	-0.0147182	0.961031	31924000	28705000	11118000	22375000	20382000	20325000	29726000	7446100	6303000	19975000	23468000	17177000	7.50412	7.45796	7.04603	7.34976	7.30925	7.30803	7.47314	6.87193	6.79955	7.30049	7.37048	7.23495	0.99584	0.973722
0.9684	1.1643	0.86445	1.0064	1.0354	1.0668	1.4867	NaN	1.3378	1.1917	NaN	1.0793	-0.046325	0.219463	-0.210146	0.00920381	0.0501883	0.0932897	0.572114	NaN	0.419863	0.253021	NaN	0.110096	14323000	28619000	22054000	25300000	27280000	44662000	14175000	0	16360000	11533000	0	19421000	7.15603	7.45665	7.34349	7.40312	7.43584	7.64994	7.15152	NaN	7.21378	7.06194	NaN	7.28827	0.757026	0.929347
0.97568	NaN	1.1274	1.05	0.84146	2.0945	0.92762	NaN	0.95164	1.0054	NaN	1.4839	-0.03552	NaN	0.173	0.0703893	-0.249033	1.06661	-0.108394	NaN	-0.0715122	0.00776951	NaN	0.569394	112360000	0	52870000	91989000	17172000	64434000	113260000	0	47487000	84820000	0	87489000	8.05061	NaN	7.72321	7.96374	7.23482	7.80912	8.05408	NaN	7.67657	7.9285	NaN	7.94195	0.997287	NaN
1.0909	1.0373	0.81493	0.89147	0.75745	0.6542	0.54816	0.43822	0.44452	0.46922	0.53744	0.41575	0.125519	0.0528332	-0.295252	-0.165742	-0.400778	-0.612196	-0.867331	-1.19027	-1.16968	-1.09166	-0.895824	-1.26621	102220000	195950000	128690000	106780000	175530000	192380000	235120000	259880000	197560000	185630000	267890000	258170000	8.00954	8.29215	8.10954	8.02849	8.24435	8.28416	8.37129	8.41477	8.2957	8.26865	8.42796	8.41191	0.999993	0.999992
0.93231	0.67139	NaN	0.72938	0.71174	1.4813	0.7495	0.58295	NaN	NaN	NaN	NaN	-0.101118	-0.574777	NaN	-0.455257	-0.490578	0.566864	-0.416	-0.778556	NaN	NaN	NaN	NaN	3698700	6144300	0	3137600	24257000	5052300	3861000	2627100	0	0	0	0	6.56805	6.78847	NaN	6.4966	7.38484	6.70349	6.5867	6.41948	NaN	NaN	NaN	NaN	0.66766	0.827171
1.1633	0.98278	0.89975	1.1719	0.97716	0.86554	0.84449	0.93294	0.87157	0.99781	0.87383	1.0416	0.218223	-0.0250596	-0.152404	0.22885	-0.0333333	-0.208328	-0.243848	-0.100144	-0.198312	-0.00316296	-0.194575	0.0588013	13176000	37304000	48932000	7465000	44983000	29536000	17484000	45174000	24256000	12182000	34842000	31223000	7.11978	7.57176	7.68959	6.87303	7.65305	7.47035	7.24264	7.65489	7.38482	7.08572	7.5421	7.49447	0.990431	0.978304
0.9674	1.2962	0.97623	0.85611	1.237	1.0127	0.8121	NaN	0.98563	1.0884	1.6135	0.89509	-0.0478155	0.374288	-0.034707	-0.224132	0.306845	0.0182068	-0.300271	NaN	-0.020882	0.122209	0.690194	-0.159895	20341000	17525000	4359500	6913400	18905000	6626200	15945000	0	3182800	7442300	32888000	11400000	7.30837	7.24366	6.63944	6.83969	7.27658	6.82126	7.20262	NaN	6.50281	6.87171	7.51704	7.0569	0.99979	0.999993
1.1048	1.313	1.0742	1.1622	NaN	1.107	1.1238	NaN	1.07	1.2431	1.4247	0.95503	0.143785	0.392867	0.103263	0.216858	NaN	0.146655	0.168385	NaN	0.0976109	0.313942	0.510658	-0.066382	108520000	4380000	50661000	82607000	0	43536000	64121000	0	16293000	88122000	4327700	27554000	8.03551	6.64147	7.70467	7.91702	NaN	7.63885	7.807	NaN	7.212	7.94508	6.63626	7.44018	0.955659	0.903492
0.96827	1.3379	1.0532	1.0366	1.3586	1.2114	1.2561	1.405	1.1375	1.1648	2.0747	1.1396	-0.0465187	0.41997	0.0747794	0.0518593	0.442121	0.276675	0.328951	0.49057	0.185867	0.220082	1.0529	0.188528	336900000	29845000	9058000	241990000	58965000	53939000	180890000	75386000	17096000	26485000	51834000	9484600	8.5275	7.47487	6.95703	8.3838	7.77059	7.7319	8.25741	7.87729	7.23289	7.423	7.71461	6.97702	1	1
0.9484	0.95275	1.058	0.94752	1.031	1.1452	0.95958	1.0141	1.0237	0.89374	0.91474	1.042	-0.0764324	-0.0698303	0.0813396	-0.0777717	0.0440444	0.1956	-0.059525	0.0201999	0.033793	-0.162073	-0.128566	0.0593554	883520000	632240000	1287100000	785700000	928230000	1560100000	975010000	248460000	725120000	739810000	571010000	1162100000	8.94622	8.80088	9.10961	8.89526	8.96766	9.19315	8.98901	8.39526	8.86041	8.86912	8.75664	9.06524	1	0.999992
0.85482	1.2272	0.7699	NaN	0.9851	0.86417	NaN	NaN	0.98487	NaN	1.2747	0.56612	-0.226307	0.29537	-0.377257	NaN	-0.0216579	-0.210613	NaN	NaN	-0.0219948	NaN	0.350158	-0.82082	6444800	18940000	16889000	0	13800000	28048000	0	0	9266800	0	16826000	21967000	6.80921	7.27738	7.2276	NaN	7.13988	7.4479	NaN	NaN	6.96693	NaN	7.22598	7.34177	0.999989	1
0.87363	1.0049	0.274	0.936	0.96067	0.22378	1.1556	1.046	1.0957	1.2201	1.0438	0.22309	-0.194906	0.00705191	-1.86775	-0.0954196	-0.0578872	-2.15985	0.208642	0.0648829	0.131853	0.287	0.0618453	-2.1643	25812000	21653000	47092000	13827000	24511000	41863000	17447000	12709000	13107000	16941000	17324000	29301000	7.41182	7.33552	7.67295	7.14073	7.38936	7.62183	7.24172	7.10411	7.1175	7.22894	7.23865	7.46688	0.999968	0.999979
1.3803	1.4866	1.1315	1.1799	2.005	0.96678	1.068	1.4267	0.96151	1.1781	1.2859	0.57448	0.464982	0.572017	0.178237	0.238665	1.0036	-0.0487405	0.0949116	0.512682	-0.0566262	0.236462	0.362779	-0.799671	18916000	17771000	11827000	17067000	22543000	11734000	25620000	3297400	7888600	12283000	26246000	11732000	7.27683	7.24971	7.07287	7.23216	7.35301	7.06945	7.40858	6.51817	6.897	7.0893	7.41906	7.06937	0.999884	0.99937
1.1138	1.5887	1.09	1.0669	1.9079	0.84539	1.0866	1.2073	1.0415	1.2243	1.6877	0.52382	0.15549	0.667847	0.124328	0.093425	0.931986	-0.242311	0.119821	0.271784	0.0586628	0.291957	0.755058	-0.932857	48813000	29143000	24685000	25864000	32787000	20464000	8578700	12701000	13085000	24985000	18628000	8936800	7.68854	7.46453	7.39243	7.4127	7.5157	7.31099	6.93342	7.10384	7.11677	7.39768	7.27017	6.95118	1	1
0.92364	0.80562	1.0113	0.9281	0.85779	1.0415	0.9853	0.87647	1.0741	0.93372	0.85891	1.0388	-0.114597	-0.311829	0.016211	-0.107648	-0.221304	0.0586628	-0.021365	-0.190223	0.103128	-0.0989381	-0.219421	0.0549179	519150000	531290000	674820000	520610000	549070000	666360000	656360000	184070000	323300000	587190000	394110000	470740000	8.71529	8.72533	8.82919	8.71651	8.73963	8.82371	8.81714	8.26498	8.50961	8.76878	8.59562	8.67278	1	1
1.1156	0.98553	0.92067	1.1102	1.083	0.84196	0.96534	NaN	0.69715	0.94777	1.0549	1.0213	0.15782	-0.0210283	-0.119244	0.15082	0.115033	-0.248176	-0.0508909	NaN	-0.520459	-0.0773911	0.0771063	0.0304067	65606000	56719000	58400000	38336000	50158000	142120000	31769000	0	22329000	48670000	54318000	121060000	7.81694	7.75373	7.76641	7.58361	7.70034	8.15266	7.502	NaN	7.34887	7.68726	7.73494	8.083	0.999989	0.999994
0.88672	0.96941	1.3832	0.84851	1.1988	1.508	0.91686	1.1162	1.1782	0.95192	0.90995	1.4553	-0.17345	-0.0448211	0.46801	-0.236996	0.261591	0.592637	-0.125227	0.158596	0.236585	-0.0710878	-0.136141	0.541317	46954000	54608000	74935000	38737000	68295000	89382000	43815000	29370000	39366000	30352000	55332000	74053000	7.67167	7.73726	7.87468	7.58813	7.83439	7.95125	7.64162	7.4679	7.59512	7.48219	7.74298	7.86954	0.999625	1
1.0022	1.0426	1.1418	0.99764	1.0663	1.1426	1.2428	1.042	1.0475	1.3078	1.2057	1.2978	0.00317045	0.0601858	0.19131	-0.00340876	0.0926134	0.192321	0.313594	0.0593554	0.0669503	0.387142	0.269871	0.376068	153930000	116330000	165120000	73639000	120570000	211330000	116490000	81893000	120600000	94195000	89312000	111700000	8.18732	8.06569	8.2178	7.86711	8.08124	8.32496	8.06629	7.91325	8.08135	7.97403	7.95091	8.04805	0.999926	0.999479
0.86062	0.82073	1.1497	NaN	0.99869	1.6388	1.101	0.90253	1.0596	1.095	0.64999	1.6885	-0.216552	-0.285021	0.201258	NaN	-0.00189116	0.71264	0.138814	-0.147953	0.0835197	0.130931	-0.62151	0.755742	10471000	14698000	21747000	0	45869000	18584000	8985600	15579000	17405000	6318300	32056000	20633000	7.01999	7.16726	7.3374	NaN	7.66152	7.26914	6.95355	7.19254	7.24067	6.8006	7.50591	7.31456	0.535911	0.614945
1.0938	1.4116	1.0095	1.38	1.4516	1.0851	1.5406	1.5063	1.3282	1.9023	1.8573	1.2165	0.129349	0.497331	0.013641	0.464668	0.537644	0.117828	0.623492	0.591009	0.409472	0.927745	0.893207	0.282736	67674000	94396000	87550000	42720000	66365000	82841000	62215000	47250000	53099000	45149000	75641000	59692000	7.83042	7.97495	7.94226	7.63063	7.82194	7.91825	7.7939	7.6744	7.72509	7.65465	7.87876	7.77592	0.810169	0.924894
0.9462	0.87183	0.99819	0.9277	0.77208	1.0924	0.9767	0.82668	1.1609	0.99842	0.83732	1.3097	-0.0797829	-0.197881	-0.00261366	-0.10827	-0.373178	0.127501	-0.0340126	-0.274599	0.215244	-0.00228126	-0.256149	0.389236	42129000	45294000	66751000	22032000	37464000	76636000	35476000	19860000	39549000	27231000	25102000	72353000	7.62458	7.65604	7.82446	7.34305	7.57361	7.88443	7.54993	7.29798	7.59714	7.43506	7.39971	7.85946	0.951217	0.981905
0.93287	0.95506	0.95093	1.0448	0.81676	1.0706	0.86031	NaN	0.85393	0.88878	0.84176	0.89718	-0.100252	-0.0663367	-0.0725889	0.0632269	-0.292016	0.0984196	-0.217072	NaN	-0.22781	-0.170102	-0.248519	-0.156531	38931000	34375000	30907000	36476000	25788000	45219000	42120000	0	23721000	33647000	34948000	43015000	7.5903	7.53624	7.49006	7.56201	7.41142	7.65532	7.62449	NaN	7.37513	7.52695	7.54342	7.63362	0.5	0.5
1.0487	1.0179	0.92444	1.099	1.0218	0.95172	1.0051	1.3402	0.8949	1.0687	1.152	1.0038	0.068602	0.0255958	-0.113348	0.136191	0.0311129	-0.0713909	0.00733906	0.422448	-0.160202	0.0958569	0.204141	0.0054719	173090000	122780000	112670000	104140000	114050000	115150000	129460000	52245000	62319000	82264000	92178000	101430000	8.23827	8.08913	8.05181	8.01762	8.0571	8.06126	8.11214	7.71804	7.79462	7.91521	7.96463	8.00617	1	1
0.9932	0.87834	0.91982	0.95162	0.8084	0.99351	0.94786	NaN	1.0597	0.97379	NaN	1.0469	-0.00984383	-0.187149	-0.120577	-0.0715425	-0.306859	-0.00939359	-0.0772541	NaN	0.0836559	-0.0383174	NaN	0.0661237	98786000	12147000	92316000	96063000	4355200	121130000	101020000	0	86192000	86902000	0	110590000	7.9947	7.08447	7.96528	7.98256	6.63901	8.08325	8.00441	NaN	7.93547	7.93903	NaN	8.04372	1	0.999977
0.99074	0.96337	NaN	0.91816	0.96249	0.9705	1.0153	1.0347	0.99068	0.95637	1.0231	1.1911	-0.0134216	-0.0538381	NaN	-0.123183	-0.0551565	-0.0431999	0.0219061	0.0492126	-0.013509	-0.0643592	0.0329472	0.252294	14880000	17333000	0	12398000	33182000	14165000	18823000	14208000	9296200	9665300	16041000	5423200	7.1726	7.23887	NaN	7.09335	7.5209	7.15122	7.27469	7.15253	6.96831	6.98522	7.20523	6.73426	0.755434	0.914423
0.80172	1.4166	1.8758	1.3221	1.2228	1.4085	NaN	1.4463	NaN	2.0647	1.6491	1.0864	-0.31883	0.502432	0.907506	0.402831	0.290189	0.494159	NaN	0.532367	NaN	1.04593	0.721679	0.119555	16849000	28527000	13992000	17513000	36068000	18327000	0	10300000	0	12841000	10014000	11579000	7.22657	7.45526	7.14588	7.24336	7.55712	7.26309	NaN	7.01284	NaN	7.1086	7.00061	7.06367	0.974279	0.982523
NaN	0.85684	0.93827	1.0621	0.86899	0.87434	0.8756	NaN	1.046	1.1106	0.97966	1.3535	NaN	-0.222902	-0.091925	0.0869197	-0.202589	-0.193734	-0.191656	NaN	0.0648829	0.151339	-0.029647	0.436695	0	14467000	10852000	17284000	18109000	10554000	16875000	0	10396000	17061000	11188000	9615300	NaN	7.16038	7.03551	7.23764	7.25789	7.02342	7.22724	NaN	7.01687	7.232	7.04875	6.98296	NaN	0.986724
1.2703	1.0484	1.1529	1.199	1.4205	1.329	1.4794	1.1968	1.3828	1.4754	1.5109	1.8986	0.345169	0.0681893	0.205267	0.261832	0.506399	0.410341	0.565012	0.259182	0.467593	0.561106	0.595408	0.924936	30381000	54843000	19509000	4403100	59210000	32265000	36088000	31518000	20185000	3256800	42254000	24868000	7.4826	7.73912	7.29024	6.64376	7.7724	7.50873	7.55736	7.49856	7.30503	6.51279	7.62587	7.39564	1	1
0.99958	0.91841	1.0486	0.98871	0.88212	1.1964	0.83407	0.74414	0.81701	0.80468	0.78638	0.861	-0.000606022	-0.12279	0.0684644	-0.0163807	-0.180953	0.2587	-0.26176	-0.426354	-0.291574	-0.313513	-0.346701	-0.215915	267950000	365540000	345830000	253330000	295660000	433460000	445570000	332970000	246980000	296360000	417290000	395910000	8.42805	8.56293	8.53886	8.40369	8.47079	8.63695	8.64892	8.52241	8.39266	8.47182	8.62044	8.5976	0.999809	0.985012
0.98672	1.2506	0.73069	1.265	NaN	0.78638	1.5882	NaN	0.90802	1.0771	NaN	0.90457	-0.0192873	0.32262	-0.452669	0.339137	NaN	-0.346701	0.667393	NaN	-0.139204	0.107152	NaN	-0.144696	12679000	10783000	24633000	15665000	0	24904000	23229000	0	16127000	14882000	0	1590100	7.10309	7.03274	7.39152	7.19493	NaN	7.39627	7.36603	NaN	7.20755	7.17266	NaN	6.20142	1	1
0.8673	1.0506	0.8342	0.84016	0.69856	0.87351	0.97417	1.1413	0.95852	0.81492	0.95755	0.93656	-0.205397	0.0712136	-0.261535	-0.251264	-0.517544	-0.195104	-0.0377545	0.190678	-0.0611196	-0.29527	-0.0625803	-0.0945567	556840000	585830000	481700000	257250000	450330000	321670000	522420000	281230000	394390000	353170000	303630000	309120000	8.74573	8.76777	8.68278	8.41036	8.65353	8.50741	8.71802	8.44906	8.59593	8.54798	8.48234	8.49013	1	1
1.0356	1.1626	1.0192	1.0536	1.2465	0.98451	1.0064	1.165	0.96597	1.0324	1.2176	0.82777	0.0504668	0.217355	0.0274371	0.0753272	0.317883	-0.0225222	0.00920381	0.22033	-0.0499497	0.0460021	0.28404	-0.272698	1365700000	296110000	1571400000	729510000	1302100000	961350000	1808300000	83313000	932080000	1525300000	817790000	760310000	9.13536	8.47145	9.19629	8.86303	9.11464	8.98288	9.25727	7.92071	8.96945	9.18336	8.91264	8.88099	1	0.999999
NaN	1.1387	0.96754	0.91593	1.154	0.98035	1.0735	1.0836	0.92597	NaN	1.2105	0.7845	NaN	0.187388	-0.0476068	-0.126691	0.206643	-0.0286312	0.102322	0.115832	-0.110963	NaN	0.275603	-0.350155	0	14157000	21774000	16089000	10562000	27564000	31899000	6818000	21569000	0	13637000	17442000	NaN	7.15097	7.33794	7.20653	7.02375	7.44034	7.50378	6.83366	7.33383	NaN	7.13472	7.2416	NaN	0.998648
1.2286	0.89353	0.96288	0.93105	0.90653	0.92523	1.0264	0.92397	0.86335	1.2081	0.97871	1.2487	0.297015	-0.162412	-0.0545721	-0.103069	-0.141573	-0.112116	0.037593	-0.114082	-0.211983	0.27274	-0.0310467	0.320427	16389000	11760000	55490000	6622800	52032000	69769000	9074200	14398000	19074000	65401000	26657000	63469000	7.21455	7.07041	7.74421	6.82104	7.71627	7.84366	6.95781	7.1583	7.28044	7.81558	7.42581	7.80256	0.971445	0.982922
1.207	1.7713	0.85483	1.4017	NaN	1.0379	NaN	NaN	1.639	NaN	NaN	1.9707	0.271426	0.824809	-0.226291	0.487178	NaN	0.0536674	NaN	NaN	0.712816	NaN	NaN	0.978708	51006000	83047000	90137000	34764000	0	88108000	0	0	32375000	0	0	38628000	7.70762	7.91932	7.9549	7.54113	NaN	7.94502	NaN	NaN	7.51021	NaN	NaN	7.5869	0.723839	0.591951
0.93779	0.74119	0.97543	0.82298	0.52205	0.87112	0.57738	0.55199	0.61967	0.63528	0.45828	0.79539	-0.0926632	-0.432085	-0.0358897	-0.281071	-0.93774	-0.199057	-0.792407	-0.857286	-0.690428	-0.654536	-1.1257	-0.330266	6642100	7867800	3448900	7838000	19380000	7330300	30059000	4657000	7166000	19011000	8041600	23278000	6.82231	6.89585	6.53768	6.89421	7.28735	6.86512	7.47797	6.66811	6.85528	7.279	6.90534	7.36695	0.929642	0.973813
1.1398	0.92588	0.72371	0.90718	0.85202	0.79557	0.87558	0.44762	NaN	0.72955	0.72497	0.69983	0.188781	-0.111103	-0.466516	-0.140539	-0.231041	-0.329939	-0.191689	-1.15965	NaN	-0.454921	-0.464007	-0.514924	11700000	11953000	10052000	6269500	14355000	22771000	9706400	12969000	0	8476200	12928000	10403000	7.06819	7.07748	7.00225	6.79723	7.157	7.35738	6.98706	7.11291	NaN	6.9282	7.11153	7.01716	0.99994	0.999585
1.0067	0.87153	1.0116	1.0068	0.88524	1.0771	1.1017	0.91766	1.1376	1.1	0.85374	1.3983	0.00963388	-0.198378	0.016639	0.0097772	-0.175859	0.107152	0.139731	-0.123968	0.185993	0.137504	-0.228131	0.483674	143760000	188450000	155680000	111630000	161280000	177000000	237920000	157670000	123540000	119300000	179500000	181630000	8.15764	8.2752	8.19223	8.04778	8.20758	8.24797	8.37643	8.19775	8.09181	8.07664	8.25406	8.25919	0.999999	0.999987
0.86515	0.93762	1.2185	0.81935	1.0297	0.82119	0.82016	0.77965	1.1203	1.5845	1.1992	0.9577	-0.208978	-0.0929248	0.285106	-0.287448	0.0422241	-0.284212	-0.286023	-0.359102	0.163885	0.664028	0.262072	-0.0623543	12025000	14660000	5378500	4841400	13069000	8544300	13920000	7201700	4750100	4212100	7771000	5987900	7.08009	7.16613	6.73066	6.68497	7.11624	6.93168	7.14364	6.85744	6.6767	6.6245	6.89048	6.77727	1	1
1.4658	1.0812	0.95641	1.6498	1.0669	0.78326	NaN	1.0164	0.93159	NaN	1.0451	0.93258	0.551688	0.112633	-0.0642989	0.722291	0.093425	-0.352437	NaN	0.0234682	-0.102233	NaN	0.063641	-0.100701	42060000	39125000	34587000	16576000	37374000	45233000	0	42752000	29872000	0	31668000	27682000	7.62387	7.59245	7.53891	7.21948	7.57257	7.65546	NaN	7.63096	7.47526	NaN	7.50062	7.4422	1	1
0.92532	0.70835	1.3699	0.80467	0.56717	1.2244	0.85099	0.64768	1.0612	1.005	0.57987	1.3845	-0.111976	-0.497466	0.454071	-0.313531	-0.818147	0.292075	-0.232786	-0.626647	0.0856966	0.00719549	-0.786199	0.469365	25201000	87628000	77380000	32274000	85074000	147790000	75577000	20999000	70895000	65997000	30728000	124200000	7.40142	7.94264	7.88863	7.50885	7.9298	8.16965	7.87839	7.3222	7.85062	7.81952	7.48753	8.09412	1	1
1.0113	1.2983	0.79024	1.0658	1.2749	0.55557	1.8512	1.936	1.1086	2.0181	1.9497	0.50788	0.016211	0.376624	-0.339637	0.0919367	0.350384	-0.847959	0.888461	0.953079	0.148739	1.013	0.963252	-0.977441	146180000	77026000	60686000	68566000	91556000	101120000	128400000	71606000	47798000	44238000	254470000	46698000	8.16489	7.88664	7.78309	7.83611	7.96169	8.00484	8.10857	7.85495	7.67941	7.6458	8.40564	7.6693	0.999886	0.999933
0.89483	0.80905	NaN	0.88296	0.84771	0.80224	0.38918	0.89746	NaN	1.1523	1.0604	NaN	-0.160314	-0.305699	NaN	-0.17958	-0.238357	-0.317894	-1.36149	-0.156081	NaN	0.204516	0.0846086	NaN	56805000	39585000	0	39461000	48081000	33785000	33237000	22189000	0	34022000	27688000	0	7.75439	7.59753	NaN	7.59617	7.68197	7.52872	7.52162	7.34614	NaN	7.53176	7.44229	NaN	0.991423	0.997187
0.97479	0.64057	0.91285	0.91064	0.71244	1.0213	1.017	0.66997	0.95894	1.098	0.68328	1.4505	-0.0368367	-0.642572	-0.13155	-0.135047	-0.48916	0.0304067	0.0243196	-0.577832	-0.0604875	0.134878	-0.549451	0.53655	83226000	89972000	105190000	38077000	103910000	113930000	133800000	110670000	108410000	44154000	84621000	75324000	7.92026	7.95411	8.02197	7.58066	8.01666	8.05664	8.12646	8.04403	8.03507	7.64497	7.92748	7.87693	1	1
0.9067	NaN	NaN	0.98309	NaN	1.0624	1.5746	NaN	NaN	1.6391	1.0135	1.6511	-0.141303	NaN	NaN	-0.0246046	NaN	0.087327	0.654985	NaN	NaN	0.712904	0.0193461	0.723428	55288000	0	0	20218000	0	9564400	25411000	0	0	30185000	6435100	6507000	7.74263	NaN	NaN	7.30574	NaN	6.98066	7.40502	NaN	NaN	7.47979	6.80856	6.81338	1	NaN
0.97978	0.75226	0.90619	0.98351	0.78305	0.93994	0.76636	0.69023	0.7224	0.89052	0.66566	0.90528	-0.0294702	-0.410697	-0.142115	-0.0239883	-0.352824	-0.0893595	-0.383906	-0.534851	-0.46913	-0.16728	-0.587143	-0.143564	67553000	33878000	82546000	45628000	46803000	71871000	77079000	40218000	41792000	82314000	34282000	57960000	7.82964	7.52992	7.9167	7.65923	7.67027	7.85655	7.88694	7.60442	7.62109	7.91547	7.53507	7.76313	0.99886	0.97986
1.0312	NaN	0.99829	NaN	1.4239	1.0451	1.7674	1.7357	NaN	1.6254	1.7376	0.37472	0.0443242	NaN	-0.00246912	NaN	0.509848	0.063641	0.821629	0.795518	NaN	0.700795	0.797096	-1.41612	36993000	0	41830000	0	67470000	69160000	21528000	18362000	0	55843000	18810000	13213000	7.56812	NaN	7.62149	NaN	7.82911	7.83985	7.333	7.26392	NaN	7.74697	7.27439	7.121	0.93745	0.482603
1.0027	0.97109	1.1503	1.0183	1.1589	1.0151	0.94968	1.0322	0.91306	0.94837	0.95796	0.90417	0.00388999	-0.0423231	0.20201	0.0261627	0.212756	0.0216219	-0.0744867	0.0457225	-0.131218	-0.0764781	-0.0619627	-0.145334	41206000	24301000	43830000	32828000	21621000	72566000	68319000	18864000	34157000	71791000	19477000	55580000	7.61496	7.38562	7.64177	7.51624	7.33488	7.86073	7.83454	7.27563	7.53348	7.85607	7.28952	7.74492	0.882369	0.903035
NaN	NaN	0.85628	1.2537	1.1487	NaN	NaN	1.106	NaN	0.86058	1.534	0.94674	NaN	NaN	-0.223845	0.326192	0.200002	NaN	NaN	0.145351	NaN	-0.216619	0.617298	-0.0789599	0	0	8590900	6359600	12823000	0	0	4136000	0	12925000	9715200	9435200	NaN	NaN	6.93404	6.80343	7.10799	NaN	NaN	6.61658	NaN	7.11143	6.98745	6.97475	NaN	NaN
0.95498	0.85468	1.1713	1.013	0.92119	1.0422	1.0679	1.1116	0.89083	1.1493	0.90855	1.359	-0.0664576	-0.226544	0.228111	0.0186342	-0.118429	0.0596321	0.0947765	0.152638	-0.166778	0.200755	-0.138362	0.442545	103880000	37757000	27630000	86073000	142310000	43851000	94028000	43353000	19179000	101030000	46737000	41943000	8.01653	7.577	7.44138	7.93487	8.15324	7.64198	7.97326	7.63702	7.28283	8.00445	7.66966	7.62266	0.953232	0.828861
1.0228	1.0904	0.97437	1.0441	0.93856	0.747	1.1144	NaN	0.96072	1.162	0.97096	1.4221	0.032524	0.124857	-0.0374584	0.06226	-0.0914791	-0.42082	0.156267	NaN	-0.0578121	0.21661	-0.0425162	0.508023	25119000	84957000	63654000	24366000	22476000	23623000	33030000	0	41178000	12708000	15193000	5270700	7.4	7.9292	7.80383	7.38678	7.35172	7.37334	7.51891	NaN	7.61467	7.10408	7.18164	6.72187	0.92347	0.814499
1.1712	1.2636	0.98784	1.1542	1.2103	0.92805	1.0528	1.2384	0.91699	1.1945	1.3133	NaN	0.227988	0.33754	-0.0176507	0.206893	0.275365	-0.107726	0.0742315	0.308477	-0.125022	0.256407	0.393197	NaN	55245000	90532000	73254000	49490000	73860000	53799000	123980000	83567000	63004000	39497000	70846000	0	7.74229	7.9568	7.86483	7.69452	7.86841	7.73077	8.09335	7.92203	7.79937	7.59656	7.85032	NaN	0.9992	0.998868
0.78354	1.1239	1.1427	0.44229	0.59926	1.1703	1.0295	1.3288	1.8905	1.469	1.9121	NaN	-0.351921	0.168514	0.192447	-1.17694	-0.738746	0.226878	0.0419438	0.410124	0.918768	0.554834	0.935158	NaN	219350000	5793600	152930000	181770000	125550000	215650000	181420000	18268000	32041000	89616000	116040000	0	8.34114	6.76295	8.18449	8.25952	8.09882	8.33375	8.25869	7.26169	7.50571	7.95239	8.06461	NaN	0.998628	0.956606
1.1264	1.5455	0.97004	1.2894	1.7045	1.0762	1.421	1.4902	1.19	1.9017	2.3997	1.0693	0.171719	0.628074	-0.0438838	0.3667	0.769349	0.105946	0.506907	0.575506	0.250962	0.92729	1.26285	0.0966667	20777000	18482000	21193000	13818000	21091000	36514000	18528000	24968000	15069000	14882000	16576000	10223000	7.31758	7.26675	7.32619	7.14045	7.3241	7.56246	7.26783	7.39738	7.17808	7.17266	7.21948	7.00958	0.999999	1
1.0165	1.1355	1.0239	NaN	1.1537	0.98902	0.98566	0.92227	0.98917	0.92687	0.96541	0.94574	0.0236102	0.183328	0.0340749	NaN	0.206268	-0.0159284	-0.020838	-0.116739	-0.0157096	-0.109561	-0.0507863	-0.0804845	67433000	46520000	134500000	0	107950000	248630000	55297000	56426000	49221000	35059000	69851000	112010000	7.82887	7.66764	8.12872	NaN	8.03322	8.39555	7.7427	7.75148	7.69215	7.5448	7.84417	8.04926	0.960452	0.859777
0.89302	0.95381	0.85257	1.0134	0.81502	0.70605	0.70648	0.65932	0.60039	0.73116	0.65579	0.59021	-0.163236	-0.0682262	-0.23011	0.0192037	-0.295093	-0.502158	-0.501279	-0.600949	-0.736028	-0.451741	-0.608694	-0.7607	8414500	33326000	10768000	10471000	23955000	24239000	24901000	14944000	10865000	15336000	21336000	18140000	6.92503	7.52278	7.03214	7.01999	7.3794	7.38451	7.39622	7.17447	7.03603	7.18571	7.32911	7.25864	0.999928	0.999997
0.94139	1.425	1.2059	1.0547	2.0311	1.3875	1.8447	2.8154	1.2747	3.3927	2.3428	1.7971	-0.0871356	0.510962	0.27011	0.0768327	1.02226	0.472488	0.883386	1.49334	0.350158	1.76243	1.22823	0.845671	28401000	36733000	17630000	35176000	20748000	28224000	18824000	12591000	11086000	17555000	10722000	6258000	7.45333	7.56506	7.24625	7.54625	7.31698	7.45062	7.27471	7.10006	7.04477	7.2444	7.03028	6.79644	1	1
0.66744	0.81862	0.95738	0.32325	0.8269	0.96765	0.70349	NaN	0.98191	0.55272	0.84981	1.0351	-0.58329	-0.288734	-0.0628364	-1.62928	-0.274215	-0.0474428	-0.507398	NaN	-0.0263373	-0.855379	-0.234788	0.0497701	18830000	2857900	12210000	6014300	7091000	15121000	1230600	0	9965800	20227000	14783000	13755000	7.27485	6.45605	7.08672	6.77919	6.85071	7.17958	6.09012	NaN	6.99851	7.30593	7.16976	7.13846	1	1
1	0.96263	0.96192	1.0238	0.83507	1.1477	1.0332	0.93795	1.0585	0.9376	0.92202	1.0774	0	-0.0549468	-0.0560112	0.0339339	-0.260031	0.198745	0.0471196	-0.0924171	0.0820213	-0.0929555	-0.11713	0.107554	134270000	113690000	103660000	100470000	133800000	337140000	259360000	75316000	108560000	106140000	28512000	97414000	8.12798	8.05572	8.01561	8.00204	8.12646	8.52781	8.4139	7.87689	8.03567	8.02588	7.45503	7.98862	0.849848	0.789809
0.65822	0.87334	0.86089	0.73456	0.97837	1.132	0.61444	0.95769	0.89679	1.0357	1.0366	1.5199	-0.603358	-0.195385	-0.216099	-0.445048	-0.0315479	0.178874	-0.702656	-0.0623694	-0.157158	0.0506061	0.0518593	0.603976	8737100	43729000	25056000	16876000	47780000	57429000	7491000	24953000	23985000	17360000	34992000	27615000	6.94137	7.64077	7.39891	7.22727	7.67925	7.75913	6.87454	7.39712	7.37994	7.23955	7.54397	7.44115	0.745173	0.921753
1.0787	1.1345	1.0299	1.0357	0.29655	1.0862	1.0168	0.27953	0.93016	0.99919	0.47478	0.70361	0.109294	0.182057	0.0425042	0.0506061	-1.75365	0.11929	0.024036	-1.83892	-0.104449	-0.0011691	-1.07467	-0.507152	39512000	35709000	69577000	37938000	17114000	82710000	52802000	9263900	56196000	36618000	23865000	59694000	7.59673	7.55278	7.84247	7.57907	7.23335	7.91756	7.72265	6.96679	7.74971	7.56369	7.37776	7.77593	1	1
0.98816	1.1425	1.0292	1.0464	1.0489	0.96232	0.95709	NaN	1.0166	0.979	1.1813	0.97305	-0.0171834	0.192194	0.0415233	0.0654344	0.0688771	-0.0554113	-0.0632735	NaN	0.0237521	-0.0306193	0.240375	-0.0394142	150860000	22221000	107580000	134390000	18566000	161710000	173880000	0	105780000	171260000	25271000	89188000	8.17857	7.34676	8.03173	8.12837	7.26872	8.20874	8.24025	NaN	8.0244	8.23366	7.40262	7.95031	1	1
0.78198	0.78393	0.96563	0.75873	0.73896	0.72913	0.58377	0.54405	0.63653	0.6306	0.54208	0.68345	-0.354796	-0.351203	-0.0504576	-0.398342	-0.436432	-0.455752	-0.776528	-0.878189	-0.6517	-0.665203	-0.883422	-0.549092	31605000	17157000	16959000	10947000	9889700	19409000	46599000	16662000	18021000	15423000	20550000	24206000	7.49976	7.23444	7.2294	7.0393	6.99518	7.288	7.66838	7.22173	7.25578	7.18817	7.31281	7.38392	1	1
0.68173	1.7046	0.92197	0.90127	0.59276	1.2643	1.1868	0.73489	0.90726	0.7016	0.52032	1.3924	-0.552728	0.769433	-0.117208	-0.149969	-0.75448	0.338339	0.247077	-0.4444	-0.140412	-0.511279	-0.942529	0.477574	28483000	41697000	27153000	35684000	78836000	55840000	88173000	41013000	15725000	16831000	38677000	25247000	7.45459	7.6201	7.43382	7.55247	7.89672	7.74695	7.94534	7.61292	7.19659	7.22611	7.58745	7.40221	0.962711	0.964993
1.1177	1.0816	NaN	1.1247	1.0284	0.97952	1.1582	1.0393	NaN	1.1698	1.0518	0.96175	0.160533	0.113167	NaN	0.16954	0.0404014	-0.0298531	0.211884	0.0556121	NaN	0.226262	0.0728604	-0.0562662	30305000	34009000	0	20595000	42255000	27837000	21186000	18614000	0	19873000	28856000	24116000	7.48151	7.53159	NaN	7.31376	7.62588	7.44462	7.32605	7.26984	NaN	7.29826	7.46024	7.38231	0.962167	0.974862
0.97931	0.90731	1.2398	0.97619	1.0637	1.0913	0.97663	1.0319	1.0849	0.96816	1.0356	1.1205	-0.0301625	-0.140332	0.310107	-0.0347662	0.0890913	0.126048	-0.034116	0.0453032	0.117562	-0.0466826	0.0504668	0.164143	115350000	8939400	127280000	79255000	61074000	128110000	164610000	4563800	92993000	94709000	8172500	108190000	8.06202	6.95131	8.10476	7.89903	7.78586	8.10758	8.21646	6.65933	7.96845	7.97639	6.91235	8.03419	0.999843	0.997213
0.89754	1.0188	0.95543	1.1628	0.92901	1.035	1.1984	1.181	0.99295	1.1585	1.1865	1.1281	-0.155952	0.0268709	-0.065778	0.217603	-0.106234	0.0496307	0.26111	0.240009	-0.010207	0.212258	0.246712	0.173895	19178000	34304000	15862000	8180100	37349000	21337000	26789000	24402000	12830000	10945000	29568000	10587000	7.2828	7.53534	7.20036	6.91276	7.57228	7.32913	7.42796	7.38743	7.10823	7.03922	7.47082	7.02477	0.987082	0.987082
0.67728	1.1165	NaN	0.80309	NaN	0.99676	0.62637	NaN	0.9703	0.45481	0.5414	0.69444	-0.562176	0.158983	NaN	-0.316366	NaN	-0.00468191	-0.674913	NaN	-0.0434972	-1.13666	-0.885233	-0.526078	10968000	4839600	0	5385900	0	12554000	12435000	0	4976300	6306100	3606200	8410200	7.04013	6.68481	NaN	6.73126	NaN	7.09878	7.09465	NaN	6.69691	6.79976	6.55705	6.92481	0.999994	0.999935
[truncated: 5,943 more rows]
[truncated: 44 more columns]

## Sheet: Suppl. Table S2
Ontology	Molecular Function
Name	ID
1-phosphatidylinositol-3-kinase activity	[GO:0016303]
1-phosphatidylinositol-4-phosphate 3-kinase activity	[GO:0035005]
6-phosphofructokinase activity	[GO:0003872]
AMP-activated protein kinase activity	[GO:0004679]
calmodulin-dependent protein kinase activity	[GO:0004683]
[truncated: 22 more rows]

## Sheet: Suppl. Table S3
Gene name	Description (from dbSTRING)
[truncated: 32 more rows]
